# Supplementary material for: Cladistic assessment of subtribal affinities within the tribe Moriomorphini with description of Rossjoycea glacialis, gen. n. and sp. n. from the South Island, and revision of Meonochilus Liebherr and Marris from the North Island, New Zealand (Coleoptera, Carabidae)
Source: Zookeys. 2011 Nov 16;(147):277–335. doi: 10.3897/zookeys.147.1898 (PMC3286249; doi:10.3897/zookeys.147.1898)
Supplement: XML Treatment for Meonochilus bellorum [file zookeys.147.1898-treatment3.xml]

<!DOCTYPE tp:taxon-treatment
  PUBLIC "-//TaxonX//DTD Taxonomic Treatment Publishing DTD v0 20100105//EN" "tax-treatment-NSO.dtd">
<tp:taxon-treatment xmlns:tp="http://www.plazi.org/taxpub"><tp:treatment-meta><mixed-citation publication-type="journal"><person-group><name><surname>Liebherr</surname><given-names>James K.</given-names></name></person-group><article-title>Cladistic assessment of subtribal affinities within the tribe Moriomorphini with description of <italic>Rossjoycea glacialis</italic>, gen. n. and sp. n. from the South Island, and revision of <italic>Meonochilus</italic> Liebherr and Marris from the North Island, New Zealand (Coleoptera, Carabidae)</article-title><source>Zookeys</source><day>16</day><month>11</month><year>2011</year><volume>2011</volume><issue>147</issue><fpage>277</fpage><lpage>335</lpage><pub-id pub-id-type="doi">10.3897/zookeys.147.1898</pub-id></mixed-citation></tp:treatment-meta><tp:nomenclature><label>1.</label><tp:taxon-name>
                            <tp:taxon-name-part taxon-name-part-type="genus">Meonochilus</tp:taxon-name-part>
                            <tp:taxon-name-part taxon-name-part-type="species">bellorum</tp:taxon-name-part>
                        <object-id xmlns:xlink="http://www.w3.org/1999/xlink" xlink:type="simple">urn:lsid:zoobank.org:act:AF87FB29-809C-4390-B72E-F2BA94C2A033</object-id>
                        <object-id xmlns:xlink="http://www.w3.org/1999/xlink" xlink:type="simple">http://species-id.net/wiki/Meonochilus_bellorum</object-id>
                        </tp:taxon-name><tp:taxon-status xmlns:xlink="http://www.w3.org/1999/xlink" xlink:type="simple">sp. n.</tp:taxon-status></tp:nomenclature><tp:treatment-sec sec-type="Diagnosis"><title>Diagnosis.</title><p>Differing from all other species of the genus in many respects, the most obvious being the bicolored elytra, with the outer intervals flavous versus median intervals dark brunneous to piceous (<xref ref-type="fig" rid="F9">Fig. 9A</xref>). Individuals are also much smaller than those of other species, with standardized body length 3.8–4.2 mm. Other characters that confirm the diagnosis include: 1, pronotum with complete basal marginal bead; 2, elytra with 2 dorsal setae in third interval; 3, both apical and subapical elytral setae present (<xref ref-type="fig" rid="F11">Fig. 11A</xref>); 4, mesepisternum with approximately 8 large punctures on dorsal portion of surface, versus 12–25 punctures in the other species; 5, metepisternum separated from metepimeron by distinct suture, visible externally as a complete, depressed line; 6, male aedeagus with elongate right paramere (<xref ref-type="fig" rid="F1">Fig. 1D, 1E</xref>); and 7, internal sac of male aedeagus with sinuous, flagellum and flagellar sheath apically on left side (<xref ref-type="fig" rid="F1">Fig. 1E</xref>).
                        </p></tp:treatment-sec><tp:treatment-sec sec-type="Male Genitalia"><title>Male Genitalia.</title><p>(n = 1). Aedeagal median lobe broad, robust, with broadly expanded sagittal crest and broadly rounded and downturned apex (<xref ref-type="fig" rid="F1">Fig. 1D</xref>), the apex turned rightward in ventral view (<xref ref-type="fig" rid="F1">Fig. 1E</xref>); internal sac elongate, membranous except for apical flagellar complex; flagellum defined by position ventrad gonopore (<xref ref-type="fig" rid="F1">Fig. 1D</xref>), and consisting of shorter flagellar sheath and longer flagellum associated with left side of apex; apex of sac to right of flagellar complex covered with crescent-shaped roll of membrane that is covered with short, stout, spikelike microtrichia (brush sclerite; <xref ref-type="bibr" rid="B37">Lindroth 1976</xref>); right (ventral in repose position) paramere elongate, length 0.8× distance from parameral articulation point on median lobe to outer surface of median lob<!--PageBreak-->e apex, 6 setae on parameral ventral edge, 3 setae at tip, and 3 setae on the dorsal margin; left paramere broadest medially, with attenuate apex, length subequal to distance from parameral articulation to lobe apex, a single longer seta at the very narrow parameral tip, a shorter seta on ventral margin of paramere near tip.
                        </p></tp:treatment-sec><tp:treatment-sec sec-type="Female Reproductive Tract"><title>Female Reproductive Tract.</title><p>(n = 2) Bursa copulatrix columnar, distance from gonocoxal bases to apex 1.5× bursal breadth; spermathecal duct joining bursa ventrally at juncture with common oviduct, the spermathecal duct directed rightward from common oviduct-bursal juncture (<xref ref-type="fig" rid="F12">Fig. 12A</xref>); spermathecal duct length subequal to length of spermathecal reservoir, reservoir a curved tube of diameter similar to spermathecal duct; spermathecal gland duct base at juncture between spermathecal reservoir and spermathecal duct; basal gonocoxite 1 with lateroapical series of 2(3) setae, and medioapical series of 2–6 setae extended from mesal portion of apex basad along apical half of mesal surface (<xref ref-type="fig" rid="F12">Fig. 12B</xref>); apical gonocoxite 2 with 2 long, narrow lateral ensiform setae, and 1 dorsal ensiform seta on dorsomedial surface; apical sensory furrow bearing 2 nematiform seta at 0.88× coxite length.
                        </p></tp:treatment-sec><tp:treatment-sec sec-type="Holotype"><title>Holotype.</title><p>Male (NZAC): NEW ZEALAND ND / Omahuta For., Kauri / Sanct., Pukekohe Stm / tk 300m 30.I.1995 / Larivière/Larochelle // Taraire-kauri for. / Wet muddy / streambank / Under dead leaves. // NZ Arthropod / Collection, NZAC / Private Bag 92170 / AUCKLAND / New Zealand (yellow label) // HOLOTYPE ♂ / Meonochilus / bellorum/ det. J.K. <xref ref-type="bibr" rid="B33">Liebherr 2011</xref> (black-bordered red label) // ♂ habitus photo / J.K. <xref ref-type="bibr" rid="B33">Liebherr 2011</xref>.<!--PageBreak-->
                        </p></tp:treatment-sec><tp:treatment-sec sec-type="Paratypes"><title>Paratypes.</title><p>ND: Matarua For., Waioku Coach Rd. Tk., Wekaweka entry, wet roadside/wet <italic><tp:taxon-name>Caldcluvia</tp:taxon-name></italic> for./litter, <named-content xmlns:xlink="http://www.w3.org/1999/xlink" content-type="dwc:verbatimCoordinates" xlink:type="simple">35°33.91'S, 173°36.22'E</named-content>, 400 m el., 09-ii-1995, Larivière/Larochelle (NZAC, 1); Omahuta For., Kauri Sanctuary, Pukekohe Str., Taraire-kauri for., wet muddy streambank, under dead leaves, <named-content xmlns:xlink="http://www.w3.org/1999/xlink" content-type="dwc:verbatimCoordinates" xlink:type="simple">35°14.46'S, 173°37.74'E</named-content>, 300 m el., 30-i-1995, Larivière/Larochelle (NZAC, 2); under <italic><tp:taxon-name>Elastostema</tp:taxon-name></italic>/veg. debris, streambank, <named-content xmlns:xlink="http://www.w3.org/1999/xlink" content-type="dwc:verbatimCoordinates" xlink:type="simple">35°14.46'S, 173°37.74'E</named-content>, 300 m el., 31-i-1995, Larivière/Larochelle (NZAC, 2), Trounson Kauri Pk., Kaihu litter, <named-content xmlns:xlink="http://www.w3.org/1999/xlink" content-type="dwc:verbatimCoordinates" xlink:type="simple">35°43.29'S, 173°38.94'E</named-content>, 19-i-1972, Ramsay (NZAC, 1), kauri-podocarp hdwd., wet leaves/flood debris/forest stream, 250 m el., 03-07-xii-1984, Newton/Thayer (FMNH, 1); Warra Warra St. For., [Warawara St. For], ex leaves from stream in bush, <named-content xmlns:xlink="http://www.w3.org/1999/xlink" content-type="dwc:verbatimCoordinates" xlink:type="simple">35°22.40'S, 173°17.65'E</named-content>, 10-x-1974, Dugdale (NZAC, 2).
                        </p></tp:treatment-sec><tp:treatment-sec sec-type="Etymology"><title>Etymology.</title><p>The species epithet <italic>bellorum</italic> is a genitive plural commemoration of Ross and Joyce Bell’s ground-breaking, indeed log-breaking research into the biology of “rhysodid” beetles. The species for commemoration was chosen based on: 1, collection of most of the specimens by André Larochelle and Marie-Claude Larivière, former denizens of the climax maple forest biome; and 2, the disparate mosaic of plesiomorphic and apomorphic characters displayed by beetles comprising <italic><tp:taxon-name>Meonochilus bellorum</tp:taxon-name></italic>.
                        </p></tp:treatment-sec><tp:treatment-sec sec-type="Distribution and Habitat"><title>Distribution and Habitat.</title><p>This species is known to occupy only a limited distributional range in western Northland, with collecting localities centered on Hokianga Harbor (<xref ref-type="fig" rid="F13">Fig. 13</xref>). Most beetles of <italic><tp:taxon-name>Meonochilus bellorum</tp:taxon-name></italic> have been collected from very wet microhabitats, including in flood debris and among leaves from a stream, under vegetal <!--PageBreak-->litter and debris on a streambank, and in litter along a wet roadside. All collecting records are in October, or from December to February.
                        </p><fig id="F13" position="float" orientation="portrait"><label>Figure 13.</label><caption><p> Distribution map for <italic><tp:taxon-name>Meonochilus</tp:taxon-name></italic> spp.</p></caption><graphic xmlns:xlink="http://www.w3.org/1999/xlink" xlink:href="ZooKeys-147-277-g013.jpg" position="float" orientation="portrait" xlink:type="simple"/></fig></tp:treatment-sec><tp:treatment-sec><!--Section generated to contain objects referenced in tp:taxon-treatment.--><fig id="F9" position="float" orientation="portrait"><label>Figure 9.</label><caption><p> <italic><tp:taxon-name>Meonochilus</tp:taxon-name></italic> spp., dorsal view <bold>A</bold> <italic><tp:taxon-name>Meonochilus bellorum</tp:taxon-name></italic> <bold>B</bold> <italic><tp:taxon-name>Meonochilus spiculatus</tp:taxon-name></italic> <bold>C</bold> <italic><tp:taxon-name>Meonochilus rectus</tp:taxon-name></italic> (scale bars = 1.0 mm).</p></caption><graphic xmlns:xlink="http://www.w3.org/1999/xlink" xlink:href="ZooKeys-147-277-g009.jpg" position="float" orientation="portrait" xlink:type="simple"/></fig><fig id="F11" position="float" orientation="portrait"><label>Figure 11.</label><caption><p> Elytral apex, dorsal view, illustrating position of apical setae (as), subapical setae (sas), and posterior seta of posterior lateral setal series (ls) <bold>A</bold> <italic><tp:taxon-name>Meonochilus bellorum</tp:taxon-name></italic> female <bold>B</bold> <italic><tp:taxon-name>Meonochilus spiculatus</tp:taxon-name></italic> male.</p></caption><graphic xmlns:xlink="http://www.w3.org/1999/xlink" xlink:href="ZooKeys-147-277-g011.jpg" position="float" orientation="portrait" xlink:type="simple"/></fig><fig id="F1" position="float" orientation="portrait"><label>Figure 1.</label><caption><p> Male aedeagal median lobe and associated parameres, right lateral view, internal sac everted, eudorsal surface toward top of figure (except where noted) <bold>A</bold> <italic><tp:taxon-name>Moriomorpha</tp:taxon-name></italic> sp. “Dunoon, NSW” <bold>B</bold> <italic><tp:taxon-name>Molopsida pretiosa</tp:taxon-name></italic>, internal sac not everted <bold>C</bold> <italic><tp:taxon-name>Trechus obtusus</tp:taxon-name></italic> <bold>D</bold> <italic><tp:taxon-name>Meonochilus bellorum</tp:taxon-name></italic> <bold>E</bold> <italic><tp:taxon-name>Meonochilus bellorum</tp:taxon-name></italic><bold>,</bold> ventral view <bold>F</bold> <italic><tp:taxon-name>Amblytelus curtus</tp:taxon-name></italic> <bold>G</bold> <italic><tp:taxon-name>Mecyclothorax lophoides</tp:taxon-name></italic> <bold>H</bold> <italic><tp:taxon-name>Meonochilus lophoides</tp:taxon-name></italic>, left lateral view (see Table 1 for abbreviations; scale bars = 0.5 mm).</p></caption><graphic xmlns:xlink="http://www.w3.org/1999/xlink" xlink:href="ZooKeys-147-277-g001.jpg" position="float" orientation="portrait" xlink:type="simple"/></fig><fig id="F12" position="float" orientation="portrait"><label>Figure 12.</label><caption><p> <italic><tp:taxon-name>Meonochilus bellorum</tp:taxon-name></italic>, ventral view <bold>A</bold> female reproductive tract <bold>B</bold> left female gonocoxite (see <xref ref-type="table" rid="T1">Table 1</xref> for abbreviations).</p></caption><graphic xmlns:xlink="http://www.w3.org/1999/xlink" xlink:href="ZooKeys-147-277-g012.jpg" position="float" orientation="portrait" xlink:type="simple"/></fig><table-wrap position="float" orientation="portrait" id="T1"><label>Table 1.</label><caption><p>Key to abbreviations used in illustrations of male genitalia and female reproductive tracts.</p></caption><table><tbody><tr><th rowspan="1" colspan="1">Male genitalic structures</th><th rowspan="1" colspan="1">Abbreviation</th><th rowspan="1" colspan="1">Female reproductive tract</th><th rowspan="1" colspan="1">Abbreviation</th></tr><tr><td rowspan="1" colspan="1">brush sclerite</td><td rowspan="1" colspan="1">b</td><td rowspan="1" colspan="1">common oviduct</td><td rowspan="1" colspan="1">co</td></tr><tr><td rowspan="1" colspan="1">dorsal plate</td><td rowspan="1" colspan="1">dp</td><td rowspan="1" colspan="1">dorsal ensiform seta</td><td rowspan="1" colspan="1">des</td></tr><tr><td rowspan="1" colspan="1">flagellum</td><td rowspan="1" colspan="1">fl</td><td rowspan="1" colspan="1">basal gonocoxite1</td><td rowspan="1" colspan="1">gc1</td></tr><tr><td rowspan="1" colspan="1">flagellar plate</td><td rowspan="1" colspan="1">fp</td><td rowspan="1" colspan="1">apical gonocoxite 2</td><td rowspan="1" colspan="1">gc2</td></tr><tr><td rowspan="1" colspan="1">flagellar sheath</td><td rowspan="1" colspan="1">fs</td><td rowspan="1" colspan="1">helminthoid sclerite</td><td rowspan="1" colspan="1">hs</td></tr><tr><td rowspan="1" colspan="1">gonopore</td><td rowspan="1" colspan="1">gp</td><td rowspan="1" colspan="1">lateroapical seta or setal series</td><td rowspan="1" colspan="1">las</td></tr><tr><td rowspan="1" colspan="1">left paramere</td><td rowspan="1" colspan="1">lp</td><td rowspan="1" colspan="1">lateral ensiform setae</td><td rowspan="1" colspan="1">les</td></tr><tr><td rowspan="1" colspan="1">right paramere</td><td rowspan="1" colspan="1">rp</td><td rowspan="1" colspan="1">ramus</td><td rowspan="1" colspan="1">r</td></tr><tr><td rowspan="1" colspan="1">sagittal crest</td><td rowspan="1" colspan="1">sc</td><td rowspan="1" colspan="1">spermathecal duct</td><td rowspan="1" colspan="1">sd</td></tr><tr><td rowspan="1" colspan="1">Female reproductive tract</td><td rowspan="1" colspan="1">Abbreviation</td><td rowspan="1" colspan="1">spermathecal duct callus</td><td rowspan="1" colspan="1">sdc</td></tr><tr><td rowspan="1" colspan="1">apical nematiform setae</td><td rowspan="1" colspan="1">ans</td><td rowspan="1" colspan="1">spermathecal gland</td><td rowspan="1" colspan="1">sg</td></tr><tr><td rowspan="1" colspan="1">bursa copulatrix</td><td rowspan="1" colspan="1">bc</td><td rowspan="1" colspan="1">spermatheca</td><td rowspan="1" colspan="1">sp</td></tr></tbody></table></table-wrap></tp:treatment-sec><ref-list><ref id="B37"><mixed-citation xmlns:xlink="http://www.w3.org/1999/xlink" xlink:type="simple"><person-group><name name-style="western"><surname>Lindroth</surname><given-names>CH</given-names></name></person-group> (<year>1976</year>)<article-title> Genus <italic>Bembidion</italic> Latreille (Coleoptera: Carabidae) in New Zealand: a revision.</article-title><source>New Zealand Journal of Zoology </source><volume>3</volume>: <fpage>161</fpage>-<lpage>198</lpage>. <ext-link ext-link-type="uri" xlink:href="http://dx.doi.org/10.1080/03014223.1976.9517912" xlink:type="simple">doi: 10.1080/03014223.1976.9517912</ext-link></mixed-citation></ref><ref id="B33"><mixed-citation xmlns:xlink="http://www.w3.org/1999/xlink" xlink:type="simple"><person-group><name name-style="western"><surname>Liebherr</surname><given-names>JK</given-names></name></person-group> (<year>2011</year>)<article-title> The <italic>Mecyclothorax</italic> beetles (Coleoptera: Carabidae: Moriomorphini) of West Maui, Hawaii: taxonomy, biogeography, and conservation.</article-title><source>Deutsche Entomologische Zeitschrift </source><volume>58</volume>: <fpage>15</fpage>-<lpage>76</lpage>. <ext-link ext-link-type="uri" xlink:href="http://dx.doi.org/10.1002/mmnd.201100005" xlink:type="simple">doi: 10.1002/mmnd.201100005</ext-link></mixed-citation></ref></ref-list></tp:taxon-treatment>
