# Supplementary material for: Cladistic assessment of subtribal affinities within the tribe Moriomorphini with description of Rossjoycea glacialis, gen. n. and sp. n. from the South Island, and revision of Meonochilus Liebherr and Marris from the North Island, New Zealand (Coleoptera, Carabidae)
Source: Zookeys. 2011 Nov 16;(147):277–335. doi: 10.3897/zookeys.147.1898 (PMC3286249; doi:10.3897/zookeys.147.1898)
Supplement: XML Treatment for Meonochilus spiculatus [file zookeys.147.1898-treatment4.xml]

<!DOCTYPE tp:taxon-treatment
  PUBLIC "-//TaxonX//DTD Taxonomic Treatment Publishing DTD v0 20100105//EN" "tax-treatment-NSO.dtd">
<tp:taxon-treatment xmlns:tp="http://www.plazi.org/taxpub"><tp:treatment-meta><mixed-citation publication-type="journal"><person-group><name><surname>Liebherr</surname><given-names>James K.</given-names></name></person-group><article-title>Cladistic assessment of subtribal affinities within the tribe Moriomorphini with description of <italic>Rossjoycea glacialis</italic>, gen. n. and sp. n. from the South Island, and revision of <italic>Meonochilus</italic> Liebherr and Marris from the North Island, New Zealand (Coleoptera, Carabidae)</article-title><source>Zookeys</source><day>16</day><month>11</month><year>2011</year><volume>2011</volume><issue>147</issue><fpage>277</fpage><lpage>335</lpage><pub-id pub-id-type="doi">10.3897/zookeys.147.1898</pub-id></mixed-citation></tp:treatment-meta><tp:nomenclature><label>2.</label><tp:taxon-name>
                            <tp:taxon-name-part taxon-name-part-type="genus">Meonochilus</tp:taxon-name-part>
                            <tp:taxon-name-part taxon-name-part-type="species">spiculatus</tp:taxon-name-part>
                        <object-id xmlns:xlink="http://www.w3.org/1999/xlink" xlink:type="simple">urn:lsid:zoobank.org:act:6E9CFCDF-2190-4B96-9EA5-424BAE633883</object-id>
                        <object-id xmlns:xlink="http://www.w3.org/1999/xlink" xlink:type="simple">http://species-id.net/wiki/Meonochilus_spiculatus</object-id>
                        </tp:taxon-name><tp:taxon-status xmlns:xlink="http://www.w3.org/1999/xlink" xlink:type="simple">sp. n.</tp:taxon-status></tp:nomenclature><tp:treatment-sec sec-type="Diagnosis"><title>Diagnosis.</title><p>Individuals of this species are best told by the narrow pronotal and elytral bases, resulting in a medially constricted body shape (<xref ref-type="fig" rid="F9">Fig. 9B</xref>). The suboviform elytra have deep, distinctly punctate striae and convex discal intervals with glossy surfaces. The antennae are moderately elongate, not submoniliform, with 9<sup>th</sup> antennomere length 2.3× maximum breadth. The male aedeagal internal sac bears a long, stout, spikelike flagellum, and the median lobe apex terminates in a narrow, symmetrically rounded bulblike tip (<xref ref-type="fig" rid="F2">Fig. 2F</xref>). This species exhibits a distribution parapatric to <italic><tp:taxon-name>Meonochilus amplipennis</tp:taxon-name></italic> in Bay of Plenty (<xref ref-type="fig" rid="F13">Fig. 13</xref>, <xref ref-type="fig" rid="F15">15</xref>), but <italic><tp:taxon-name>Meonochilus spiculatus</tp:taxon-name></italic> can be easily diagnosed by its smaller body size–standardized body length 5.7–5.9 mm versus 6.1–6.9 mm–and through comparison of male aedeagal apices, <italic><tp:taxon-name>Meonochilus amplipennis</tp:taxon-name></italic> being characterized by an asymmetrical apicoventrally directed expansion (<xref ref-type="fig" rid="F2">Fig. 2A</xref>).
                        </p></tp:treatment-sec><tp:treatment-sec sec-type="Male Genitalia"><title>Male Genitalia.</title><p>(n = 2). Aedeagal median lobe with narrowly elongate sagittal crest, shaft of lobe narrow and straight in apical half, terminated in a symmetrically rounded apex; internal sac with spikelike flagellum and closely appressed flagellar sheath (<xref ref-type="fig" rid="F2">Fig. 2F</xref>), the sac narrowly extended beyond flagellar point of insertion; a rolled crescent of membrane bearing short, stout spikelike microtrichia present immediately to right of flagellar base (brush sclerite; <xref ref-type="bibr" rid="B37">Lindroth 1976</xref>); ventral, right paramere short, length about ½ distance from point of parameral articulation to external face of apex, ventral and dorsal edges subparallel, apex rounded, 6–8 setae on ventral margin (those closer to base shorter), adjacent to 9–14 large setae arrayed on rounded apex, and with 2–5 very short setae in apical half of dorsal edge; dorsal left paramere subconchoid, broad basally with apex narrowly rounded, little extended, and 2 larger setae on dorsal surface at tip, and 2 smaller setae just basad.
                        </p></tp:treatment-sec><tp:treatment-sec sec-type="Female Reproductive Tract"><title>Female Reproductive Tract.</title><p>(n = 1) Bursa copulatrix narrowed apically to bulbous, appressed spermatheca, distance from gonocoxal bases to apical spermatheca 1.6× greatest width of bursa at juncture with common oviduct (<xref ref-type="fig" rid="F4">Fig. 4A</xref>); common oviduct broadest at juncture with bursa, heavily membranous based on dense staining with Chlorazol Black; spermatheca a broadly rounded protuberance situated on apex of bursa, the spermathecal gland duct entering directly into the protuberance; spermathecal gland duct approximately twice as long as apical ductile reservoir; basal gonocoxite 1 with lateroapical series of 3 setae, 2 larger and 1 smaller, each side, and medioapical series of 3–5 setae extended along apical half of dorsomedial surface (<xref ref-type="fig" rid="F14">Fig. 14</xref>A); apical gonocoxite 2 with 2 broad lateral ensiform setae, and 1 dorsal ensiform seta on dorsal surface; apical sensory furrow bearing 2 nematiform seta at 0.70× coxite length.<!--PageBreak-->
                        </p></tp:treatment-sec><tp:treatment-sec sec-type="Holotype"><title>Holotype.</title><p>Male (NZAC), dissected and mounted on 3-line platen, genitalia enclosed in polyethylene vial on pin: Kaimai Range / Matamata / Waikato, N. Is., N.Z. // Coll / A.E. Brookes, / 12-4-1941. / A.E. Brookes / Collection / NZ Arthropod Collection / [bar code] / NZAC04007286 // HOLOTYPE ♂ / Meonochilus / spiculatus / det. J.K. <xref ref-type="bibr" rid="B33">Liebherr 2011</xref> (black-bordered red label).
                        </p></tp:treatment-sec><tp:treatment-sec sec-type="Paratypes"><title>Paratypes.</title><p>BP: Kaimai, <named-content xmlns:xlink="http://www.w3.org/1999/xlink" content-type="dwc:verbatimCoordinates" xlink:type="simple">37°40.21'S, 175°51.80'E</named-content>, 01-iii-1948, Brookes (NZAC, 1); Mt. Te Aroha, litter, <named-content xmlns:xlink="http://www.w3.org/1999/xlink" content-type="dwc:verbatimCoordinates" xlink:type="simple">37°31.56'S, 175°43.77'E</named-content>, 21-x-1967, Watt (NZAC, 1), summit, <named-content xmlns:xlink="http://www.w3.org/1999/xlink" content-type="dwc:verbatimCoordinates" xlink:type="simple">37°32.10'S, 175°44.56'E</named-content>, 950 m el., i-2002, Thorpe (AMNZ, 8), in forest at night, 5-i-2003, Thorpe (AMNZ, 2), in litter 92/6, 27-ii-1992, Dugdale (NZAC, 2), under logs and stones, 22-i-2002, Thorpe (AMNZ, 2), under wood on ground, 08-iv-2001, Thorpe (AMNZ, 1); Okauia, Matamata, E, <named-content xmlns:xlink="http://www.w3.org/1999/xlink" content-type="dwc:verbatimCoordinates" xlink:type="simple">37°47.26'S, 175°50.35'E</named-content>, 29-xii-1947, Brookes (NZAC, 1).
                        </p></tp:treatment-sec><tp:treatment-sec sec-type="Etymology"><title>Etymology.</title><p>The species epithet <italic>spiculatus</italic> is a Latin adjective with male ending denoting the apically pointed, spike-like flagellum of the male aedeagal internal sac.
                        </p></tp:treatment-sec><tp:treatment-sec sec-type="Distribution and Habitat"><title>Distribution and Habitat.</title><p>This species is restricted to the Kaimai Range (<xref ref-type="fig" rid="F13">Fig. 13</xref>) in the northwest edge of Bay of Plenty district (<xref ref-type="bibr" rid="B12">Crosby et al. 1976</xref>). Specimens labeled with concise elevations are all from higher elevations, especially on Mt. Te Aroha. This species and <italic><tp:taxon-name>Meonochilus amplipennis</tp:taxon-name></italic> are sympatric at Te Aroha, however <italic><tp:taxon-name>Meonochilus amplipennis</tp:taxon-name></italic> is recorded from lower elevations (740–950 m el.) whereas <italic><tp:taxon-name>Meonochilus spiculatus</tp:taxon-name></italic> records are only from the summit at 950 m el. Specimens have been collected in the forest at night, in litter, and under logs, stones, and wood on the ground.
                        </p><fig id="F14" position="float" orientation="portrait"><label>Figure 14.</label><caption><p> Female reproductive tract structures, <italic><tp:taxon-name>Meonochilus</tp:taxon-name></italic> spp., ventral view <bold>A</bold> left gonocoxite, <italic><tp:taxon-name>Meonochilus spiculatus</tp:taxon-name></italic> <bold>B</bold> female reproductive tract, <italic><tp:taxon-name>Meonochilus rectus</tp:taxon-name></italic> <bold>C</bold> left gonocoxite, <italic><tp:taxon-name>Meonochilus rectus</tp:taxon-name></italic> (see <xref ref-type="table" rid="T1">Table 1</xref> for abbreviations).</p></caption><graphic xmlns:xlink="http://www.w3.org/1999/xlink" xlink:href="ZooKeys-147-277-g014.jpg" position="float" orientation="portrait" xlink:type="simple"/></fig></tp:treatment-sec><tp:treatment-sec><!--Section generated to contain objects referenced in tp:taxon-treatment.--><fig id="F9" position="float" orientation="portrait"><label>Figure 9.</label><caption><p> <italic><tp:taxon-name>Meonochilus</tp:taxon-name></italic> spp., dorsal view <bold>A</bold> <italic><tp:taxon-name>Meonochilus bellorum</tp:taxon-name></italic> <bold>B</bold> <italic><tp:taxon-name>Meonochilus spiculatus</tp:taxon-name></italic> <bold>C</bold> <italic><tp:taxon-name>Meonochilus rectus</tp:taxon-name></italic> (scale bars = 1.0 mm).</p></caption><graphic xmlns:xlink="http://www.w3.org/1999/xlink" xlink:href="ZooKeys-147-277-g009.jpg" position="float" orientation="portrait" xlink:type="simple"/></fig><fig id="F2" position="float" orientation="portrait"><label>Figure 2.</label><caption><p> Male aedeagal median lobe and associated parameres, right lateral view, internal sac everted, eudorsal surface toward top of figure (except where noted) <bold>A</bold> <italic><tp:taxon-name>Meonochilus amplipennis</tp:taxon-name></italic><bold>B</bold> <italic><tp:taxon-name>Meonochilus amplipennis</tp:taxon-name></italic>, ventral view <bold>C</bold> <italic><tp:taxon-name>Meonis uncinatus</tp:taxon-name></italic> <bold>D</bold> <italic><tp:taxon-name>Mecyclothorax dentatus</tp:taxon-name></italic> <bold>E</bold> <italic><tp:taxon-name>Mecyclothorax punctipennis</tp:taxon-name></italic> <bold>F</bold> <italic><tp:taxon-name>Meonochilus spiculatus</tp:taxon-name></italic> <bold>G</bold> <italic><tp:taxon-name>Meonochilus rectus</tp:taxon-name></italic> (see <xref ref-type="table" rid="T1">Table 1</xref> for abbreviations; scale bars = 0.5 mm).</p></caption><graphic xmlns:xlink="http://www.w3.org/1999/xlink" xlink:href="ZooKeys-147-277-g002.jpg" position="float" orientation="portrait" xlink:type="simple"/></fig><table-wrap position="float" orientation="portrait" id="T1"><label>Table 1.</label><caption><p>Key to abbreviations used in illustrations of male genitalia and female reproductive tracts.</p></caption><table><tbody><tr><th rowspan="1" colspan="1">Male genitalic structures</th><th rowspan="1" colspan="1">Abbreviation</th><th rowspan="1" colspan="1">Female reproductive tract</th><th rowspan="1" colspan="1">Abbreviation</th></tr><tr><td rowspan="1" colspan="1">brush sclerite</td><td rowspan="1" colspan="1">b</td><td rowspan="1" colspan="1">common oviduct</td><td rowspan="1" colspan="1">co</td></tr><tr><td rowspan="1" colspan="1">dorsal plate</td><td rowspan="1" colspan="1">dp</td><td rowspan="1" colspan="1">dorsal ensiform seta</td><td rowspan="1" colspan="1">des</td></tr><tr><td rowspan="1" colspan="1">flagellum</td><td rowspan="1" colspan="1">fl</td><td rowspan="1" colspan="1">basal gonocoxite1</td><td rowspan="1" colspan="1">gc1</td></tr><tr><td rowspan="1" colspan="1">flagellar plate</td><td rowspan="1" colspan="1">fp</td><td rowspan="1" colspan="1">apical gonocoxite 2</td><td rowspan="1" colspan="1">gc2</td></tr><tr><td rowspan="1" colspan="1">flagellar sheath</td><td rowspan="1" colspan="1">fs</td><td rowspan="1" colspan="1">helminthoid sclerite</td><td rowspan="1" colspan="1">hs</td></tr><tr><td rowspan="1" colspan="1">gonopore</td><td rowspan="1" colspan="1">gp</td><td rowspan="1" colspan="1">lateroapical seta or setal series</td><td rowspan="1" colspan="1">las</td></tr><tr><td rowspan="1" colspan="1">left paramere</td><td rowspan="1" colspan="1">lp</td><td rowspan="1" colspan="1">lateral ensiform setae</td><td rowspan="1" colspan="1">les</td></tr><tr><td rowspan="1" colspan="1">right paramere</td><td rowspan="1" colspan="1">rp</td><td rowspan="1" colspan="1">ramus</td><td rowspan="1" colspan="1">r</td></tr><tr><td rowspan="1" colspan="1">sagittal crest</td><td rowspan="1" colspan="1">sc</td><td rowspan="1" colspan="1">spermathecal duct</td><td rowspan="1" colspan="1">sd</td></tr><tr><td rowspan="1" colspan="1">Female reproductive tract</td><td rowspan="1" colspan="1">Abbreviation</td><td rowspan="1" colspan="1">spermathecal duct callus</td><td rowspan="1" colspan="1">sdc</td></tr><tr><td rowspan="1" colspan="1">apical nematiform setae</td><td rowspan="1" colspan="1">ans</td><td rowspan="1" colspan="1">spermathecal gland</td><td rowspan="1" colspan="1">sg</td></tr><tr><td rowspan="1" colspan="1">bursa copulatrix</td><td rowspan="1" colspan="1">bc</td><td rowspan="1" colspan="1">spermatheca</td><td rowspan="1" colspan="1">sp</td></tr></tbody></table></table-wrap><fig id="F13" position="float" orientation="portrait"><label>Figure 13.</label><caption><p> Distribution map for <italic><tp:taxon-name>Meonochilus</tp:taxon-name></italic> spp.</p></caption><graphic xmlns:xlink="http://www.w3.org/1999/xlink" xlink:href="ZooKeys-147-277-g013.jpg" position="float" orientation="portrait" xlink:type="simple"/></fig><fig id="F15" position="float" orientation="portrait"><label>Figure 15.</label><caption><p> Distribution map for <italic><tp:taxon-name>Meonochilus</tp:taxon-name></italic> spp.</p></caption><graphic xmlns:xlink="http://www.w3.org/1999/xlink" xlink:href="ZooKeys-147-277-g015.jpg" position="float" orientation="portrait" xlink:type="simple"/></fig><fig id="F4" position="float" orientation="portrait"><label>Figure 4.</label><caption><p> Female reproductive tract <bold>A</bold> <italic><tp:taxon-name>Meonochilus spiculatus</tp:taxon-name></italic>, ventral view <bold>B</bold> <italic><tp:taxon-name>Meonochilus amplipennis</tp:taxon-name></italic>, left dorsolateral view<bold>C</bold> <italic><tp:taxon-name>Raphetis darlingtoni</tp:taxon-name></italic>, ventral view (see <xref ref-type="table" rid="T1">Table 1</xref> for abbreviations; scale bars = 0.5 mm).</p></caption><graphic xmlns:xlink="http://www.w3.org/1999/xlink" xlink:href="ZooKeys-147-277-g004.jpg" position="float" orientation="portrait" xlink:type="simple"/></fig></tp:treatment-sec><ref-list><ref id="B37"><mixed-citation xmlns:xlink="http://www.w3.org/1999/xlink" xlink:type="simple"><person-group><name name-style="western"><surname>Lindroth</surname><given-names>CH</given-names></name></person-group> (<year>1976</year>)<article-title> Genus <italic>Bembidion</italic> Latreille (Coleoptera: Carabidae) in New Zealand: a revision.</article-title><source>New Zealand Journal of Zoology </source><volume>3</volume>: <fpage>161</fpage>-<lpage>198</lpage>. <ext-link ext-link-type="uri" xlink:href="http://dx.doi.org/10.1080/03014223.1976.9517912" xlink:type="simple">doi: 10.1080/03014223.1976.9517912</ext-link></mixed-citation></ref><ref id="B33"><mixed-citation xmlns:xlink="http://www.w3.org/1999/xlink" xlink:type="simple"><person-group><name name-style="western"><surname>Liebherr</surname><given-names>JK</given-names></name></person-group> (<year>2011</year>)<article-title> The <italic>Mecyclothorax</italic> beetles (Coleoptera: Carabidae: Moriomorphini) of West Maui, Hawaii: taxonomy, biogeography, and conservation.</article-title><source>Deutsche Entomologische Zeitschrift </source><volume>58</volume>: <fpage>15</fpage>-<lpage>76</lpage>. <ext-link ext-link-type="uri" xlink:href="http://dx.doi.org/10.1002/mmnd.201100005" xlink:type="simple">doi: 10.1002/mmnd.201100005</ext-link></mixed-citation></ref><ref id="B12"><mixed-citation xmlns:xlink="http://www.w3.org/1999/xlink" xlink:type="simple"><person-group><name name-style="western"><surname>Crosby</surname><given-names>TK</given-names></name><name name-style="western"><surname>Dugdale</surname><given-names>JS</given-names></name><name name-style="western"><surname>Watt</surname><given-names>JC</given-names></name></person-group> (<year>1976</year>)<source> Recording specimen localities in New Zealand: an arbitrary system of areas and codes defined. New Zealand Journal of Zoology 3: 69.</source><ext-link ext-link-type="uri" xlink:href="http://dx.doi.org/10.1080/03014223.1976.9517903" xlink:type="simple">doi: 10.1080/03014223.1976.9517903</ext-link></mixed-citation></ref></ref-list></tp:taxon-treatment>
