# Supplementary material for: Cladistic assessment of subtribal affinities within the tribe Moriomorphini with description of Rossjoycea glacialis, gen. n. and sp. n. from the South Island, and revision of Meonochilus Liebherr and Marris from the North Island, New Zealand (Coleoptera, Carabidae)
Source: Zookeys. 2011 Nov 16;(147):277–335. doi: 10.3897/zookeys.147.1898 (PMC3286249; doi:10.3897/zookeys.147.1898)
Supplement: XML Treatment for Meonochilus rectus [file zookeys.147.1898-treatment5.xml]

<!DOCTYPE tp:taxon-treatment
  PUBLIC "-//TaxonX//DTD Taxonomic Treatment Publishing DTD v0 20100105//EN" "tax-treatment-NSO.dtd">
<tp:taxon-treatment xmlns:tp="http://www.plazi.org/taxpub"><tp:treatment-meta><mixed-citation publication-type="journal"><person-group><name><surname>Liebherr</surname><given-names>James K.</given-names></name></person-group><article-title>Cladistic assessment of subtribal affinities within the tribe Moriomorphini with description of <italic>Rossjoycea glacialis</italic>, gen. n. and sp. n. from the South Island, and revision of <italic>Meonochilus</italic> Liebherr and Marris from the North Island, New Zealand (Coleoptera, Carabidae)</article-title><source>Zookeys</source><day>16</day><month>11</month><year>2011</year><volume>2011</volume><issue>147</issue><fpage>277</fpage><lpage>335</lpage><pub-id pub-id-type="doi">10.3897/zookeys.147.1898</pub-id></mixed-citation></tp:treatment-meta><tp:nomenclature><label>3.</label><tp:taxon-name>
                            <tp:taxon-name-part taxon-name-part-type="genus">Meonochilus</tp:taxon-name-part>
                            <tp:taxon-name-part taxon-name-part-type="species">rectus</tp:taxon-name-part>
                        <object-id xmlns:xlink="http://www.w3.org/1999/xlink" xlink:type="simple">urn:lsid:zoobank.org:act:B3B1A69B-D519-4DC2-8055-44D04BB4ECCE</object-id>
                        <object-id xmlns:xlink="http://www.w3.org/1999/xlink" xlink:type="simple">http://species-id.net/wiki/Meonochilus_rectus</object-id>
                        </tp:taxon-name><tp:taxon-status xmlns:xlink="http://www.w3.org/1999/xlink" xlink:type="simple">sp. n.</tp:taxon-status></tp:nomenclature><tp:treatment-sec sec-type="Diagnosis"><title>Diagnosis.</title><p>Individuals of this species look like a broad-bodied version of <italic><tp:taxon-name>Meonochilus spiculatus</tp:taxon-name></italic>, with the broadly based, subparallel elytra exhibiting deep, distinctly punctate striae and convex, glossy intervals (<xref ref-type="fig" rid="F9">Fig. 9C</xref>). The antennae are not as elongate as those of <italic><tp:taxon-name>Meonochilus spiculatus</tp:taxon-name></italic>, with the ninth antennomere length 1.8–2.0× its maximum breadth. Like <italic><tp:taxon-name>Meonochilus spiculatus</tp:taxon-name></italic>, the internal sac of the male aedeagus bears a spikelike flagellum (<xref ref-type="fig" rid="F2">Fig. 2F, 2G</xref>), however the flagellum of <italic><tp:taxon-name>Meonochilus rectus</tp:taxon-name></italic> males is stouter and more sinuously curved, the aedeagal median lobe is broader (<xref ref-type="fig" rid="F2">Fig. 2G</xref>), and it terminates in a downwardly expanded apex. Standardized body length 5.4–5.7 mm.
                        </p></tp:treatment-sec><tp:treatment-sec sec-type="Male Genitalia"><title>Male Genitalia.</title><p>(n = 1). Aedeagal median lobe with basally deep sagittal crest, the lobe shaft broad and robust with ventral surface recurved before downturned and broadly rounded apex (<xref ref-type="fig" rid="F2">Fig. 2G</xref>); internal sac elongate, with stout spikelike flagellum inserted on ventral surface about half the distance from ostium to apex of apical membranous lobe; flagellar sheath closely appressed to flagellum, length about half the length of flagellum; convex roll of sac membrane extended on right side of flagellar articulation toward sac apex, the roll covered with broad shingle-like sculpticells, the exposed shingle edges lining the distal edges of sculpticells (brush sclerite; <xref ref-type="bibr" rid="B37">Lindroth 1976</xref>); ventral right paramere parallel-sided and apically rounded, length equal to ½ distance from parameral articulation to external face of apex, 10 long setae lining the apical half of ventral edge, 12 long setae arrayed on convex parameral apex, and 6 long, thinner setae in apical half of dorsal edge; dorsal left paramere broad basally, subconchoid, apex narrowly rounded, 2 long setae on dorsal surface near tip, with 2 short setae immediately basad to those.
                        </p></tp:treatment-sec><tp:treatment-sec sec-type="Female Reproductive Tract"><title>Female Reproductive Tract.</title><p>(n = 1) Bursa copulatrix broadest medially, extended to broadly rounded apex that constitutes spermatheca (based on insertion of spermathecal gland duct), overall bursal plus spermathecal length 1.1× maximal bursal breadth (<xref ref-type="fig" rid="F14">Fig. 14B</xref>); common oviduct broadest distad juncture with ventral surface of bursa; spermathecal gland duct short, length approximately equal to basal stem of spermathecal gland, the narrow duct base joining bursal apex at short, stump-like protuberance; basal gonocoxite 1 with lateroapical series of 3–4 setae, a single additional seta basal to the series of 4 on one side of the lone dissected female specimen, 3–4 smaller setae along apical half of dorsomedial surface (<xref ref-type="fig" rid="F14">Fig. 14C</xref>); apical gonocoxite 2 with 2 broad<!--PageBreak--> lateral ensiform setae and 1 dorsal ensiform seta on dorsal surface; apical sensory furrow bearing 2 nematiform setae at 0.70× coxite length.
                        </p></tp:treatment-sec><tp:treatment-sec sec-type="Holotype"><title>Holotype.</title><p>Male (NZAC): NEW ZEALAND CL / Great Barrier I / Mt. Hobson Tk. / 24 Mar- / 27 Mar 1978 // J.C. Watt + / J. Murcer / Pit trap 9 // N Z Arthropod Collection / [bar code] / NZAC04007299 // HOLOTYPE ♂ / Meonochilus / rectus / det. J.K. <xref ref-type="bibr" rid="B33">Liebherr 2011</xref> (black-bordered red label).
                        </p></tp:treatment-sec><tp:treatment-sec sec-type="Paratypes"><title>Paratypes.</title><p>CL: Great Barrier Island, Mt. Hobson, leaf litter, RL805, <named-content xmlns:xlink="http://www.w3.org/1999/xlink" content-type="dwc:verbatimCoordinates" xlink:type="simple">36°11.27'S, 175°24.69'E</named-content>, 500 m el., 17-xii-2003, Leschen (AMNZ, 1), pitfall trap, 9-xi-17-xii-2003, Early (AMNZ, 2), 17-xii-2003-07-iv-2004, Early (AMNZ, 1), Te Paparahi, pitfall trap, G1, <named-content xmlns:xlink="http://www.w3.org/1999/xlink" content-type="dwc:verbatimCoordinates" xlink:type="simple">35°26.07'S, 174°23.43'E</named-content>, iii-2002, Warren (AMNZ, 1), Windy Hill, pitfall trap, <named-content xmlns:xlink="http://www.w3.org/1999/xlink" content-type="dwc:verbatimCoordinates" xlink:type="simple">36°18.12'S, 175°32.11'E</named-content>, 200 m el., 30-iv-11-vi-2003, Parsons (AMNZ, 1); Mt. Moehau, under log, <named-content xmlns:xlink="http://www.w3.org/1999/xlink" content-type="dwc:verbatimCoordinates" xlink:type="simple">36°32.05'S, 175°23.97'E</named-content>, 765 m el., 19-iii-1980, Holloway (NZAC, 1); Tapu-Coroglen Rd., Tk. to Crosbies, <named-content xmlns:xlink="http://www.w3.org/1999/xlink" content-type="dwc:verbatimCoordinates" xlink:type="simple">36°59.42'S, 175°35.26'E</named-content>, 13-xi-1996, Gleeson (NZAC, 1).
                        </p></tp:treatment-sec><tp:treatment-sec sec-type="Etymology"><title>Etymology.</title><p>The species epithet <italic>rectus</italic>–Latin adjective with male ending–denotes the short, straight and parallel to slightly converging basolateral margins of the pronotum present immediately anterad the pronotal hind angles.
                        </p></tp:treatment-sec><tp:treatment-sec sec-type="Distribution and Habitat"><title>Distribution and Habitat.</title><p>The distribution of <italic><tp:taxon-name>Meonochilus rectus</tp:taxon-name></italic> includes the Coromandel Peninsula and Great Barrier Island to the north (<xref ref-type="fig" rid="F13">Fig. 13</xref>). This range lies disjunctly north of the Kaimai Range distribution of the sister species, <italic><tp:taxon-name>Meonochilus spiculatus</tp:taxon-name></italic>, suggesting that a vicariant barrier separating the mountains of Coromandel and Bay of Plenty facilitated allopatric speciation. Nonetheless, eustatic sea level changes that isolated Great Barrier Island from the mainland have not resulted in speciation of the island population. Most specimens of this species have been collected via pitfall trapping, with singletons found in leaf litter and under a log. Localities range in elevation from 200–765 m el.
                        </p><fig id="F15" position="float" orientation="portrait"><label>Figure 15.</label><caption><p> Distribution map for <italic><tp:taxon-name>Meonochilus</tp:taxon-name></italic> spp.</p></caption><graphic xmlns:xlink="http://www.w3.org/1999/xlink" xlink:href="ZooKeys-147-277-g015.jpg" position="float" orientation="portrait" xlink:type="simple"/></fig></tp:treatment-sec><tp:treatment-sec><!--Section generated to contain objects referenced in tp:taxon-treatment.--><fig id="F9" position="float" orientation="portrait"><label>Figure 9.</label><caption><p> <italic><tp:taxon-name>Meonochilus</tp:taxon-name></italic> spp., dorsal view <bold>A</bold> <italic><tp:taxon-name>Meonochilus bellorum</tp:taxon-name></italic> <bold>B</bold> <italic><tp:taxon-name>Meonochilus spiculatus</tp:taxon-name></italic> <bold>C</bold> <italic><tp:taxon-name>Meonochilus rectus</tp:taxon-name></italic> (scale bars = 1.0 mm).</p></caption><graphic xmlns:xlink="http://www.w3.org/1999/xlink" xlink:href="ZooKeys-147-277-g009.jpg" position="float" orientation="portrait" xlink:type="simple"/></fig><fig id="F2" position="float" orientation="portrait"><label>Figure 2.</label><caption><p> Male aedeagal median lobe and associated parameres, right lateral view, internal sac everted, eudorsal surface toward top of figure (except where noted) <bold>A</bold> <italic><tp:taxon-name>Meonochilus amplipennis</tp:taxon-name></italic><bold>B</bold> <italic><tp:taxon-name>Meonochilus amplipennis</tp:taxon-name></italic>, ventral view <bold>C</bold> <italic><tp:taxon-name>Meonis uncinatus</tp:taxon-name></italic> <bold>D</bold> <italic><tp:taxon-name>Mecyclothorax dentatus</tp:taxon-name></italic> <bold>E</bold> <italic><tp:taxon-name>Mecyclothorax punctipennis</tp:taxon-name></italic> <bold>F</bold> <italic><tp:taxon-name>Meonochilus spiculatus</tp:taxon-name></italic> <bold>G</bold> <italic><tp:taxon-name>Meonochilus rectus</tp:taxon-name></italic> (see <xref ref-type="table" rid="T1">Table 1</xref> for abbreviations; scale bars = 0.5 mm).</p></caption><graphic xmlns:xlink="http://www.w3.org/1999/xlink" xlink:href="ZooKeys-147-277-g002.jpg" position="float" orientation="portrait" xlink:type="simple"/></fig><table-wrap position="float" orientation="portrait" id="T1"><label>Table 1.</label><caption><p>Key to abbreviations used in illustrations of male genitalia and female reproductive tracts.</p></caption><table><tbody><tr><th rowspan="1" colspan="1">Male genitalic structures</th><th rowspan="1" colspan="1">Abbreviation</th><th rowspan="1" colspan="1">Female reproductive tract</th><th rowspan="1" colspan="1">Abbreviation</th></tr><tr><td rowspan="1" colspan="1">brush sclerite</td><td rowspan="1" colspan="1">b</td><td rowspan="1" colspan="1">common oviduct</td><td rowspan="1" colspan="1">co</td></tr><tr><td rowspan="1" colspan="1">dorsal plate</td><td rowspan="1" colspan="1">dp</td><td rowspan="1" colspan="1">dorsal ensiform seta</td><td rowspan="1" colspan="1">des</td></tr><tr><td rowspan="1" colspan="1">flagellum</td><td rowspan="1" colspan="1">fl</td><td rowspan="1" colspan="1">basal gonocoxite1</td><td rowspan="1" colspan="1">gc1</td></tr><tr><td rowspan="1" colspan="1">flagellar plate</td><td rowspan="1" colspan="1">fp</td><td rowspan="1" colspan="1">apical gonocoxite 2</td><td rowspan="1" colspan="1">gc2</td></tr><tr><td rowspan="1" colspan="1">flagellar sheath</td><td rowspan="1" colspan="1">fs</td><td rowspan="1" colspan="1">helminthoid sclerite</td><td rowspan="1" colspan="1">hs</td></tr><tr><td rowspan="1" colspan="1">gonopore</td><td rowspan="1" colspan="1">gp</td><td rowspan="1" colspan="1">lateroapical seta or setal series</td><td rowspan="1" colspan="1">las</td></tr><tr><td rowspan="1" colspan="1">left paramere</td><td rowspan="1" colspan="1">lp</td><td rowspan="1" colspan="1">lateral ensiform setae</td><td rowspan="1" colspan="1">les</td></tr><tr><td rowspan="1" colspan="1">right paramere</td><td rowspan="1" colspan="1">rp</td><td rowspan="1" colspan="1">ramus</td><td rowspan="1" colspan="1">r</td></tr><tr><td rowspan="1" colspan="1">sagittal crest</td><td rowspan="1" colspan="1">sc</td><td rowspan="1" colspan="1">spermathecal duct</td><td rowspan="1" colspan="1">sd</td></tr><tr><td rowspan="1" colspan="1">Female reproductive tract</td><td rowspan="1" colspan="1">Abbreviation</td><td rowspan="1" colspan="1">spermathecal duct callus</td><td rowspan="1" colspan="1">sdc</td></tr><tr><td rowspan="1" colspan="1">apical nematiform setae</td><td rowspan="1" colspan="1">ans</td><td rowspan="1" colspan="1">spermathecal gland</td><td rowspan="1" colspan="1">sg</td></tr><tr><td rowspan="1" colspan="1">bursa copulatrix</td><td rowspan="1" colspan="1">bc</td><td rowspan="1" colspan="1">spermatheca</td><td rowspan="1" colspan="1">sp</td></tr></tbody></table></table-wrap><fig id="F14" position="float" orientation="portrait"><label>Figure 14.</label><caption><p> Female reproductive tract structures, <italic><tp:taxon-name>Meonochilus</tp:taxon-name></italic> spp., ventral view <bold>A</bold> left gonocoxite, <italic><tp:taxon-name>Meonochilus spiculatus</tp:taxon-name></italic> <bold>B</bold> female reproductive tract, <italic><tp:taxon-name>Meonochilus rectus</tp:taxon-name></italic> <bold>C</bold> left gonocoxite, <italic><tp:taxon-name>Meonochilus rectus</tp:taxon-name></italic> (see <xref ref-type="table" rid="T1">Table 1</xref> for abbreviations).</p></caption><graphic xmlns:xlink="http://www.w3.org/1999/xlink" xlink:href="ZooKeys-147-277-g014.jpg" position="float" orientation="portrait" xlink:type="simple"/></fig><fig id="F13" position="float" orientation="portrait"><label>Figure 13.</label><caption><p> Distribution map for <italic><tp:taxon-name>Meonochilus</tp:taxon-name></italic> spp.</p></caption><graphic xmlns:xlink="http://www.w3.org/1999/xlink" xlink:href="ZooKeys-147-277-g013.jpg" position="float" orientation="portrait" xlink:type="simple"/></fig></tp:treatment-sec><ref-list><ref id="B37"><mixed-citation xmlns:xlink="http://www.w3.org/1999/xlink" xlink:type="simple"><person-group><name name-style="western"><surname>Lindroth</surname><given-names>CH</given-names></name></person-group> (<year>1976</year>)<article-title> Genus <italic>Bembidion</italic> Latreille (Coleoptera: Carabidae) in New Zealand: a revision.</article-title><source>New Zealand Journal of Zoology </source><volume>3</volume>: <fpage>161</fpage>-<lpage>198</lpage>. <ext-link ext-link-type="uri" xlink:href="http://dx.doi.org/10.1080/03014223.1976.9517912" xlink:type="simple">doi: 10.1080/03014223.1976.9517912</ext-link></mixed-citation></ref><ref id="B33"><mixed-citation xmlns:xlink="http://www.w3.org/1999/xlink" xlink:type="simple"><person-group><name name-style="western"><surname>Liebherr</surname><given-names>JK</given-names></name></person-group> (<year>2011</year>)<article-title> The <italic>Mecyclothorax</italic> beetles (Coleoptera: Carabidae: Moriomorphini) of West Maui, Hawaii: taxonomy, biogeography, and conservation.</article-title><source>Deutsche Entomologische Zeitschrift </source><volume>58</volume>: <fpage>15</fpage>-<lpage>76</lpage>. <ext-link ext-link-type="uri" xlink:href="http://dx.doi.org/10.1002/mmnd.201100005" xlink:type="simple">doi: 10.1002/mmnd.201100005</ext-link></mixed-citation></ref></ref-list></tp:taxon-treatment>
