# Supplementary material for: Cladistic assessment of subtribal affinities within the tribe Moriomorphini with description of Rossjoycea glacialis, gen. n. and sp. n. from the South Island, and revision of Meonochilus Liebherr and Marris from the North Island, New Zealand (Coleoptera, Carabidae)
Source: Zookeys. 2011 Nov 16;(147):277–335. doi: 10.3897/zookeys.147.1898 (PMC3286249; doi:10.3897/zookeys.147.1898)
Supplement: XML Treatment for Meonochilus amplipennis [file zookeys.147.1898-treatment6.xml]

<!DOCTYPE tp:taxon-treatment
  PUBLIC "-//TaxonX//DTD Taxonomic Treatment Publishing DTD v0 20100105//EN" "tax-treatment-NSO.dtd">
<tp:taxon-treatment xmlns:tp="http://www.plazi.org/taxpub"><tp:treatment-meta><mixed-citation publication-type="journal"><person-group><name><surname>Liebherr</surname><given-names>James K.</given-names></name></person-group><article-title>Cladistic assessment of subtribal affinities within the tribe Moriomorphini with description of <italic>Rossjoycea glacialis</italic>, gen. n. and sp. n. from the South Island, and revision of <italic>Meonochilus</italic> Liebherr and Marris from the North Island, New Zealand (Coleoptera, Carabidae)</article-title><source>Zookeys</source><day>16</day><month>11</month><year>2011</year><volume>2011</volume><issue>147</issue><fpage>277</fpage><lpage>335</lpage><pub-id pub-id-type="doi">10.3897/zookeys.147.1898</pub-id></mixed-citation></tp:treatment-meta><tp:nomenclature><label>4.</label><tp:taxon-name>
                            <tp:taxon-name-part taxon-name-part-type="genus">Meonochilus</tp:taxon-name-part>
                            <tp:taxon-name-part taxon-name-part-type="species">amplipennis</tp:taxon-name-part>
                        <object-id xmlns:xlink="http://www.w3.org/1999/xlink" xlink:type="simple">http://species-id.net/wiki/Meonochilus_amplipennis</object-id>
                        <object-id xmlns:xlink="http://www.w3.org/1999/xlink" xlink:type="simple">urn:lsid:zoobank.org:act:</object-id>
                        </tp:taxon-name><tp:taxon-authority>(Broun)</tp:taxon-authority><tp:nomenclature-citation-list><tp:nomenclature-citation><tp:taxon-name>Tarastethus amplipennis amplipennis</tp:taxon-name><comment><xref ref-type="bibr" rid="B9">Broun, 1912</xref>: 386.</comment></tp:nomenclature-citation><tp:nomenclature-citation><tp:taxon-name>Molopsida amplipennis amplipennis</tp:taxon-name><comment>, <xref ref-type="bibr" rid="B7">Britton, 1940</xref>: 477.</comment></tp:nomenclature-citation><tp:nomenclature-citation><tp:taxon-name>Mecyclothorax amplipennis amplipennis</tp:taxon-name><comment>, <xref ref-type="bibr" rid="B24">Larochelle and Larivière, 2001</xref>: 61.</comment></tp:nomenclature-citation><tp:nomenclature-citation><tp:taxon-name>Meonochilus amplipennis amplipennis</tp:taxon-name><comment>, <xref ref-type="bibr" rid="B31">Liebherr and Marris, 2009</xref>: 10.</comment></tp:nomenclature-citation><tp:nomenclature-citation><tp:taxon-name>Tarastethus amplipennis labralis</tp:taxon-name><comment><xref ref-type="bibr" rid="B9">Broun, 1912</xref>: 387 (NEW SYNONYMY).</comment></tp:nomenclature-citation><tp:nomenclature-citation><tp:taxon-name>Molopsida amplipennis labralis</tp:taxon-name><comment>, <xref ref-type="bibr" rid="B7">Britton, 1940:</xref> 477.</comment></tp:nomenclature-citation><tp:nomenclature-citation><tp:taxon-name>Mecyclothorax amplipennis labralis</tp:taxon-name><comment>,<xref ref-type="bibr" rid="B24"> Larochelle and Larivière, 2001</xref>: 62.</comment></tp:nomenclature-citation><tp:nomenclature-citation><tp:taxon-name>Meonochilus amplipennis labralis</tp:taxon-name><comment>, <xref ref-type="bibr" rid="B31">Liebherr and Marris, 2009</xref>: 10.</comment></tp:nomenclature-citation></tp:nomenclature-citation-list></tp:nomenclature><tp:treatment-sec sec-type="Diagnosis"><title>Diagnosis.</title><p>This is the largest-bodied <italic><tp:taxon-name>Meonochilus</tp:taxon-name></italic>; standardized body length 6.1–6.7 mm. In addition, individuals of this species have elytral striae 1–8 deeply impressed, with stria 7 as deep and as punctate as stria 6. The elytral striae are the least punctate <!--PageBreak-->of all <italic><tp:taxon-name>Meonochilus</tp:taxon-name></italic> spp., with the punctures restricted to the deepest portions of the striae and associated with minimal lateral strial expansion (<xref ref-type="fig" rid="F10">Fig. 10A</xref>). The discal elytral intervals are covered with traceable, elongate transverse sculpticells. The male aedeagal median lobe terminates in a ventral expansion, and the internal sac bears a spiculate lobe on the apicodextral surface (<xref ref-type="fig" rid="F2">Fig. 2A, 2B</xref>), however no flagellum is present.
                        </p></tp:treatment-sec><tp:treatment-sec sec-type="Male Genitalia"><title>Male Genitalia.</title><p>(n = 9). Aedeagal median lobe with short, thin sagittal crest, apical half of shaft straight to recurved ventrally, terminated in an explanate ventral expansion (<xref ref-type="fig" rid="F2">Fig. 2A</xref>); internal sac densely covered with microspicules, these densest on the dorsal surface, though largest and most sclerotized in two fields, one on the right surface, and one on a more apically positioned, rounded lobe; ventral, right paramere short, length ½ distance from parameral articulation to outer face of apex, broadest near midlength and so appearing subtriangular in lateral view, apical half of paramere setose, the ventral surface with 6–8 thinner setae immediately adjacent to 16–20 larger, thicker setae lining the rounded apex, 4–6 smaller setae on the dorsal edge; dorsal left paramere subconchoid, apex narrowly rounded, 2–3 larger setae at tip interspersed with up to 6 small setae.
                        </p></tp:treatment-sec><tp:treatment-sec sec-type="Female Reproductive Tract"><title>Female Reproductive Tract.</title><p>(n = 1) Bursa copulatrix columnar, distance from gonocoxal bases to apex 1.67× maximal breadth; spermatheca an appressed button-like reservoir on dorsal surface of bursa (<xref ref-type="fig" rid="F4">Fig. 4B</xref>); spermathecal gland duct entering spermatheca on distal end, the duct length subequal to length of apical ductile reservoir of gland; common oviduct broadly joined to bursa just distad base of gonocoxites; basal gonocoxite 1 with apicolateral series of 2–4 setae, 3–4 setae arrayed along apical half of mesal surface (<xref ref-type="fig" rid="F5">Fig. 5C</xref>); apical gonocoxite 2 with 2 broad lateral ensiform setae and 1 dorsal ensiform seta on dorsal surface; apical sensory furrow bearing 2 nematiform setae at 0.75× gonocoxite length.
                        </p></tp:treatment-sec><tp:treatment-sec sec-type="Types"><title>Types.</title><p>For <italic><tp:taxon-name>Tarastethus amplipennis</tp:taxon-name></italic>, lectotype male (BMNH), mounted on unmarked white platen, labeled: Type (round, red-bordered label) // 3170. // New Zeal. / Broun Coll. / Brit. Mus. / 1922 – 482. // Raurimu. / Jany. 1910. // Tarastethus / amplipennis ♂ // Lectotype ♂ / Tarastethus / amplipennis / Broun, 1912 / det. J.K. <xref ref-type="bibr" rid="B33">Liebherr 2011</xref> (black-bordered red label). Paralectotype female (BMNH) identically labeled except for: Paratype (round yellow-bordered label) [first label] // … // Paratype / Tarastethus / amplipennis Broun / E.B. Britton [fifth label] // Paralectotype ♀ … [bottom label] (black-bordered red label). For <italic><tp:taxon-name>Trechus amplipennis labralis</tp:taxon-name></italic>, lectotype female (BMNH), identically mounted and labeled as <italic><tp:taxon-name>Amblytelus amplipennis</tp:taxon-name></italic> lectotype except for: var. A. / labrum. [fourth label] // Type / Tarastethus / amplipennis Broun / labralis Broun / E.B. Britton [fifth label] // Lectotype ♀ / Tarastethus / amplipennis labralis / Broun, 1912 / det. J.K. <xref ref-type="bibr" rid="B33">Liebherr 2011</xref> (black-bordered red label).
                        </p></tp:treatment-sec><tp:treatment-sec sec-type="Non-type Material"><title>Non-type Material.</title><p>BP:Mt. Te Aroha, <named-content xmlns:xlink="http://www.w3.org/1999/xlink" content-type="dwc:verbatimCoordinates" xlink:type="simple">37°32.10'S, 175°44.52'E</named-content>, 740–950 m el., 07-v-2003, Thorpe (AMNZ, 3). GB: "Auckland (sic)", Mt. Maungapohatu, <named-content xmlns:xlink="http://www.w3.org/1999/xlink" content-type="dwc:verbatimCoordinates" xlink:type="simple">38°35.08'S, 177°07.08'E</named-content>, 914–1219 m el., 03-iii-1971, Townsend (NZAC, 3); Aiawhana Station, Tarndale Rd., <named-content xmlns:xlink="http://www.w3.org/1999/xlink" content-type="dwc:verbatimCoordinates" xlink:type="simple">38°13.07'S, 177°47.71'E</named-content>, 762 m el., 28-ii-1971, Townsend (NZAC, 1); Huiarau Range, Putaihinu Ridge, <named-content xmlns:xlink="http://www.w3.org/1999/xlink" content-type="dwc:verbatimCoordinates" xlink:type="simple">38°35.47'S, 177°06.47'E</named-content>, 1158 m el., 02-iii-1971, Townsend (NZAC, 3), Putaihinu Ridge, S end, <named-content xmlns:xlink="http://www.w3.org/1999/xlink" content-type="dwc:verbatimCoordinates" xlink:type="simple">38°36.74'S, 177°05.86'E</named-content>, 914 m el. 02-iii-1971, Townsend (NZAC, 4); Uwewera N.P., Huiarau summit, pittrap/<italic><tp:taxon-name>Nothofagus</tp:taxon-name></italic>/Horopito/tree fern, <named-content xmlns:xlink="http://www.w3.org/1999/xlink" content-type="dwc:verbatimCoordinates" xlink:type="simple">38°37.96'S, 177°01.90'E</named-content>, 923 m el., 14–19-ii-1994, Larivière/Larochelle<!--PageBreak--> (NZAC, 8), Ngaputahi, 10 km S, Okahu Rd. end, under log/open wet broadleaf for., <named-content xmlns:xlink="http://www.w3.org/1999/xlink" content-type="dwc:verbatimCoordinates" xlink:type="simple">38°40.57'S, 176°48.57'E</named-content>, 500 m el., 16-ii-1994, Larivière/Larochelle (NZAC, 2), Ta Taita a Makoro Camp, pittrap/low <italic><tp:taxon-name>Nothofagus</tp:taxon-name></italic> for./litter, <named-content xmlns:xlink="http://www.w3.org/1999/xlink" content-type="dwc:verbatimCoordinates" xlink:type="simple">38°41.01'S, 177°03.40'E</named-content>, 700 m el., 14–18-ii-1994, Larivière/Larochelle (NZAC, 1). HB: Kaweka For. Pk., Black Birch Ra. Tk., N side, Kaweka Rd., under log, <named-content xmlns:xlink="http://www.w3.org/1999/xlink" content-type="dwc:verbatimCoordinates" xlink:type="simple">39°19.00'S, 176°26.36'E</named-content>, 1000 m el., 04-iii-1996, Larivière/Larochelle (NZAC, 1), Kaweka Flats Tk.-N Boulder Str. Tk. jct., <named-content xmlns:xlink="http://www.w3.org/1999/xlink" content-type="dwc:verbatimCoordinates" xlink:type="simple">39°13.92'S, 176°24.95'E</named-content>, 1000 m el., 03-iii-1996, Larivière/Larochelle (NZAC, 2); Kaweka Range, Little’s Clearing to Black Birch Range, along stream, <named-content xmlns:xlink="http://www.w3.org/1999/xlink" content-type="dwc:verbatimCoordinates" xlink:type="simple">39°16.89'S, 176°26.25'E</named-content>, 13-xi-1988, Townsend (NZAC, 1), Ngahere Hut, baited pit trap, <named-content xmlns:xlink="http://www.w3.org/1999/xlink" content-type="dwc:verbatimCoordinates" xlink:type="simple">39°17.44'S, 176°24.87'E</named-content>, 980 m el., 20-27-xii-1983, Watt (NZAC, 1); Makahu Saddle, Ngahere Loop Tk., under log/mtn. beech for., <named-content xmlns:xlink="http://www.w3.org/1999/xlink" content-type="dwc:verbatimCoordinates" xlink:type="simple">39°17.29'S, 176°24.45'E</named-content>, 1000 m el., 22-ii-02-iii-1996, Larivière/Larochelle (NZAC, 1). RI: Copper Creek, 14-iv-1957, Townsend (NZAC, 1); Mangawhero R., Kakatahi Str., Te Hue Rd., <named-content xmlns:xlink="http://www.w3.org/1999/xlink" content-type="dwc:verbatimCoordinates" xlink:type="simple">39°40.34'S, 175°19.99'E</named-content>, 09-i-1989, Townsend (NZAC, 1); Ruahine St. For. Pk., Rangitane Range, Kawhatau Base, pittrap/Horopito/<italic><tp:taxon-name>Melicytus</tp:taxon-name></italic>/tree fern for., <named-content xmlns:xlink="http://www.w3.org/1999/xlink" content-type="dwc:verbatimCoordinates" xlink:type="simple">39°46.82'S, 176°02.22'E</named-content>, 800 m el., 25-ii–iii-1994, Larivière/Larochelle (NZAC, 3), Rangitane Rd. end, Colenso Trig. Tr., <named-content xmlns:xlink="http://www.w3.org/1999/xlink" content-type="dwc:verbatimCoordinates" xlink:type="simple">39°45.26'S, 176°02.73'E</named-content>, 850–1000 m el., 26-ii-1994, Larivière/Larochelle (NZAC, 1), Short’s Tk.-Limestone Rd. end jct., under stone/moist for./Horopito/treefern, <named-content xmlns:xlink="http://www.w3.org/1999/xlink" content-type="dwc:verbatimCoordinates" xlink:type="simple">39°59.34'S, 176°01.14'E</named-content>, 750 m el., 03-i-1994, Larivière/Larochelle (NZAC, 2). TK: Lucy'S, Gully S of New Plymouth, <named-content xmlns:xlink="http://www.w3.org/1999/xlink" content-type="dwc:verbatimCoordinates" xlink:type="simple">39°12.08'S, 173°57.26'E</named-content>, 02-x-2007, Chogstall/Townsend (JITC, 1); Mt. Egmont, 23-ii-1929, Brookes (NZAC, 1), Dawson Falls, <named-content xmlns:xlink="http://www.w3.org/1999/xlink" content-type="dwc:verbatimCoordinates" xlink:type="simple">39°19.53'S, 174°06.42'E</named-content>, 03-iv-1957, Townsend (NZAC, 1), Manganui R., Curtis Falls, <named-content xmlns:xlink="http://www.w3.org/1999/xlink" content-type="dwc:verbatimCoordinates" xlink:type="simple">39°17.96'S, 174°06.65'E</named-content>, 880 m el., 02-i-1990, Townsend (NZAC, 2), Ihaia Tk., under stone/wet broadleaf for./mud flats, <named-content xmlns:xlink="http://www.w3.org/1999/xlink" content-type="dwc:verbatimCoordinates" xlink:type="simple">39°19.71'S, 173°59.20'E</named-content>, 500 m el., 20-iii-1998, Larivière/Larochelle (NZAC, 2), Oaonui Tk., <named-content xmlns:xlink="http://www.w3.org/1999/xlink" content-type="dwc:verbatimCoordinates" xlink:type="simple">39°18.56'S, 173°59.64'E</named-content>, 28-ii-1981, Townsend/Townsend (JITC, 2), Ngatoro Tk., under log/wet broadleaf for./mud flats <named-content xmlns:xlink="http://www.w3.org/1999/xlink" content-type="dwc:verbatimCoordinates" xlink:type="simple">39°14.70'S, 174°07.43'E</named-content>, 650 m el., 19-iii-1998, Larivière/Larochelle (NZAC, 1), North Egmont, pitfall trap, <named-content xmlns:xlink="http://www.w3.org/1999/xlink" content-type="dwc:verbatimCoordinates" xlink:type="simple">39°16.11'S, 174°05.66'E</named-content>, 470 m el., 14-xii-2003–12-i-2004, Stringer (AMNZ, 2), Holly Hut, pit trap, <named-content xmlns:xlink="http://www.w3.org/1999/xlink" content-type="dwc:verbatimCoordinates" xlink:type="simple">39°15.90'S, 174°02.84'E</named-content>, 950 m el., 27-xi-1975, Walker (NZAC, 1), under <italic><tp:taxon-name>Uncinia rubra</tp:taxon-name></italic>, <named-content xmlns:xlink="http://www.w3.org/1999/xlink" content-type="dwc:verbatimCoordinates" xlink:type="simple">39°15.90'S, 174°02.84'E</named-content>, 950 m el., 28-xi-1975, Dugdale (NZAC, 1), Pouakai Range, Dover Tk. Under branch/wet broadleaf for., <named-content xmlns:xlink="http://www.w3.org/1999/xlink" content-type="dwc:verbatimCoordinates" xlink:type="simple">39°13.65'S, 173°58.33'E</named-content>, 500 m el., 21-iii-1998, Larivière/Larochelle (NZAC, 1), Pouakai Hut, under log/<italic><tp:taxon-name>Senecio eleaguifolius</tp:taxon-name></italic>, <named-content xmlns:xlink="http://www.w3.org/1999/xlink" content-type="dwc:verbatimCoordinates" xlink:type="simple">39°14.12'S, 174°02.26'E</named-content>, 1280 m el., 03-xii-1975, Walker (NZAC, 1), Stratford Mountain House, mossy logs/trees at night/kamahi-totara, <named-content xmlns:xlink="http://www.w3.org/1999/xlink" content-type="dwc:verbatimCoordinates" xlink:type="simple">39°18.34'S, 174°07.30'E</named-content>, 850 m el., 26-xii-1994, Emberson/Syrett (LUNZ, 1), Stratford Plateau, under rock/<italic><tp:taxon-name>Senecio</tp:taxon-name></italic> scrub, <named-content xmlns:xlink="http://www.w3.org/1999/xlink" content-type="dwc:verbatimCoordinates" xlink:type="simple">39°18.46'S, 174°06.01'E</named-content>, 1100 m el., 27-xii-1985, Emberson/Syrett (LUNZ, 1). TO: Awakino, N Manganui Saddle, <named-content xmlns:xlink="http://www.w3.org/1999/xlink" content-type="dwc:verbatimCoordinates" xlink:type="simple">38°38.97'S, 174°39.46'E</named-content>, 26-iv-1986, Townsend (NZAC, 1); Hauhungaroa Range, west side, <named-content xmlns:xlink="http://www.w3.org/1999/xlink" content-type="dwc:verbatimCoordinates" xlink:type="simple">38°42.97'S, 175°26.91'E</named-content>, 20-xi-1965, Townsend (NZAC, 2); Mahoenui, Mangaorongo Rd., <named-content xmlns:xlink="http://www.w3.org/1999/xlink" content-type="dwc:verbatimCoordinates" xlink:type="simple">38°34.99'S, 174°50.00'E</named-content>, 31-x-1977, Townsend (NZAC, 1); Moerangi, Waituhi Saddle, <named-content xmlns:xlink="http://www.w3.org/1999/xlink" content-type="dwc:verbatimCoordinates" xlink:type="simple">38°51.80'S, 175°32.65'E</named-content>, 09-x-1979, Dugdale (NZAC, 1); Pihanga, Hinemihi'S, Tk., <named-content xmlns:xlink="http://www.w3.org/1999/xlink" content-type="dwc:verbatimCoordinates" xlink:type="simple">39°00.27'S, 175°46.76'E</named-content>, 22-xi-1992, Townsend (NZAC, 1); Pureora For. Pk., Bog Inn Tk., under log/wet broadleaf-podocarp for., <named-content xmlns:xlink="http://www.w3.org/1999/xlink" content-type="dwc:verbatimCoordinates" xlink:type="simple">38°34.90'S, 175°38.16'E</named-content>, 22-xii-1995, Larivière/Larochelle (NZAC, 3), Link Tk., <named-content xmlns:xlink="http://www.w3.org/1999/xlink" content-type="dwc:verbatimCoordinates" xlink:type="simple">38°34.88'S, 175°38.00'E</named-content>, 700 m <!--PageBreak-->el., 25-xii-1997, Larivière/Larochelle (NZAC, 10), Mt. Pureora Tk., Link Rd., halfway, under log/wet podocarp broadleaf for., <named-content xmlns:xlink="http://www.w3.org/1999/xlink" content-type="dwc:verbatimCoordinates" xlink:type="simple">38°33.80'S, 175°38.10'E</named-content>, 20-xii-1995, Larivière/Larochelle (NZAC, 6), lower 1/2, under log/wet Rimu for., <named-content xmlns:xlink="http://www.w3.org/1999/xlink" content-type="dwc:verbatimCoordinates" xlink:type="simple">38°34.20'S, 175°38.08'E</named-content>, 20-xii-1995, Larivière/Larochelle (NZAC, 7), start of tk., pit trap/wet Rimu for., <named-content xmlns:xlink="http://www.w3.org/1999/xlink" content-type="dwc:verbatimCoordinates" xlink:type="simple">38°35.04'S, 175°38.27'E</named-content>, 23-x-1995–3-i-1996, Larivière/Larochelle (NZAC, 1), Mt. Titiraupenga, Link Rd., under log/wet podocarp broadleaf for., <named-content xmlns:xlink="http://www.w3.org/1999/xlink" content-type="dwc:verbatimCoordinates" xlink:type="simple">38°30.67'S, 175°41.60'E</named-content>, 24-xii-1995, Larivière/Larochelle (NZAC, 3), Waihora Rd., Waihora Tk., <named-content xmlns:xlink="http://www.w3.org/1999/xlink" content-type="dwc:verbatimCoordinates" xlink:type="simple">38°38.47'S, 175°39.75'E</named-content> 19-xii-1995, Larivière/Larochelle (NZAC, 5); Rangitoto St. For., Mangatutu Sce. Res., under log, <named-content xmlns:xlink="http://www.w3.org/1999/xlink" content-type="dwc:verbatimCoordinates" xlink:type="simple">38°20.16'S, 175°27.38'E</named-content>, 22-iii-1999, Paquin/Dupérré (NZAC, 1); Raurimu, <named-content xmlns:xlink="http://www.w3.org/1999/xlink" content-type="dwc:verbatimCoordinates" xlink:type="simple">39°07.05'S, 175°23.12'E</named-content>, 26-xii-1940, Clarke (AMNZ, 2), 27-xii-1940, Clarke (AMNZ, 2); Tongariro N.P., Lake Rotopounamu, under log/mixed podocarp-broadleaf for., <named-content xmlns:xlink="http://www.w3.org/1999/xlink" content-type="dwc:verbatimCoordinates" xlink:type="simple">39°01.41'S, 175°43.97'E</named-content>, 24-xii-1991, Emberson/Syrett (LUNZ, 1). WA: Waewaepa Range, <named-content xmlns:xlink="http://www.w3.org/1999/xlink" content-type="dwc:verbatimCoordinates" xlink:type="simple">40°26.08'S, 176°03.35'E</named-content>, 29-iii-1957, Cumber (NZAC, 1). WN: Balance Bridge, Cross Rd. [Pahiatua, N], litter, <named-content xmlns:xlink="http://www.w3.org/1999/xlink" content-type="dwc:verbatimCoordinates" xlink:type="simple">40°25.47'S, 175°51.77'E</named-content>, 213 m el. 23-viii-1983, McColl (NZAC, 1); Manawatu Gorge, under log, <named-content xmlns:xlink="http://www.w3.org/1999/xlink" content-type="dwc:verbatimCoordinates" xlink:type="simple">40°19.27'S, 175°48.71'E</named-content>, 25-iv-1956, Townsend (NZAC, 1). WO: Herangi Range, Moeatoa Sce. Res., pittrap/wet broadleaf for./gully stream, <named-content xmlns:xlink="http://www.w3.org/1999/xlink" content-type="dwc:verbatimCoordinates" xlink:type="simple">38°22.51'S, 174°44.41'E</named-content>, 122 m el., 20-viii–24-ix-2000, Larivière/Larochelle (NZAC, 1); Mangatoa Sce. Res., pittrap/wet broadleaf for./gully stream, <named-content xmlns:xlink="http://www.w3.org/1999/xlink" content-type="dwc:verbatimCoordinates" xlink:type="simple">38°25.66'S, 174°42.75'E</named-content>, 191 m el., 23-x–03-xii-2000, Larivière/Larochelle (NZAC, 1); Mt. Karioi, litter, <named-content xmlns:xlink="http://www.w3.org/1999/xlink" content-type="dwc:verbatimCoordinates" xlink:type="simple">37°51.79'S, 174°48.03'E</named-content>, 11-x-1981, Butcher (NZAC, 1); Whakapatiki Stream, Upper Awakino R., <named-content xmlns:xlink="http://www.w3.org/1999/xlink" content-type="dwc:verbatimCoordinates" xlink:type="simple">38°36.95'S, 174°45.57'E</named-content>, 26-iv-1986, Townsend (JITC, 2); Whareorino St. For., Leitch’s Clearing, <named-content xmlns:xlink="http://www.w3.org/1999/xlink" content-type="dwc:verbatimCoordinates" xlink:type="simple">38°25.89'S, 174°46.63'E</named-content>, 25-iv-1986, Nunn (LUNZ, 1).
                        </p></tp:treatment-sec><tp:treatment-sec sec-type="Nomenclatural Note"><title>Nomenclatural Note.</title><p><xref ref-type="bibr" rid="B9">Broun (1912)</xref> proposed the variety “labralis” for a single specimen of <italic><tp:taxon-name>Meonochilus amplipennis</tp:taxon-name></italic> from Raurimu that had been collected with the two other types of the species. This specimen curiously lacks all six setae across the anterior labral margin, though the dimensions and microsculpture of the labrum appear as in the syntopic, nominate specimens. As all other attributes do not allow diagnosis of this variety, his validated name <italic><tp:taxon-name>Meonochilus amplipennis labralis</tp:taxon-name></italic> (<xref ref-type="bibr" rid="B24">Larochelle and Larivière 2001</xref>) is considered a junior synonym of the nominate name, and the specimen with the glabrous labrum considered an infraspecific mutant.
                        </p></tp:treatment-sec><tp:treatment-sec sec-type="Distribution and Habitat"><title>Distribution and Habitat.</title><p>The most geographically widespread species of <italic><tp:taxon-name>Meonochilus</tp:taxon-name></italic>, <italic><tp:taxon-name>Meonochilus amplipennis</tp:taxon-name></italic> is found in forested areas of the North Island, from Mt. Te Aroha on the north to northern Wellington and Waiararapa Districts on the south (<xref ref-type="fig" rid="F15">Fig. 15</xref>). Individuals have been collected from moist gully and streambank habitats at lower elevations (100–200 m el.) to higher elevation forest habitats (900–1300 m el.). The montane forests include a variety of formations, including <italic><tp:taxon-name>Nothofagus</tp:taxon-name></italic> forest, Horopito/<italic><tp:taxon-name>Melicytus</tp:taxon-name></italic> tree fern forest, wet rimu forest, kamahi-totara forest, and <italic><tp:taxon-name>Senecio</tp:taxon-name></italic> scrubland. All specimens save one have been collected from ground-level microhabitats, by pitfall trapping, or under logs or stones. The lone semi-arboreal record was collected at night from a mossy log in kamahi-totara forest.
                        </p><p><italic><tp:taxon-name>Meonochilus amplipennis</tp:taxon-name></italic> is parapatrically distributed with <italic><tp:taxon-name>Meonochilus spiculatus</tp:taxon-name></italic> at Mt. Te Aroha (<xref ref-type="fig" rid="F13">Fig. 13</xref>, <xref ref-type="fig" rid="F15">15</xref>), with <italic><tp:taxon-name>Meonochilus amplipennis</tp:taxon-name></italic> found at lower elevations from 740–950 m on the mountain, whereas <italic><tp:taxon-name>Meonochilus spiculatus</tp:taxon-name></italic> is restricted to the summit at 950 m.<!--PageBreak-->
                        </p><fig id="F16" position="float" orientation="portrait"><label>Figure 16.</label><caption><p> Male aedeagal median lobe and associated parameres, <italic><tp:taxon-name>Meonochilus</tp:taxon-name></italic> spp. <bold>A</bold> <italic><tp:taxon-name>Meonochilus eplicatus</tp:taxon-name></italic>, right lateral view, internal sac everted <bold>B</bold> <italic><tp:taxon-name>Meonochilus eplicatus</tp:taxon-name></italic>, ventral view, internal sac everted <bold>C</bold> <italic><tp:taxon-name>Meonochilus placens</tp:taxon-name></italic>, right lateral view, internal sac everted, lobe apex either abraded and worn, or deformed (compare to <xref ref-type="fig" rid="F1">Fig. 1</xref>6D) <bold>D</bold> <italic><tp:taxon-name>Meonochilus placens</tp:taxon-name></italic>, right lateral view, internal sac not everted <bold>E</bold> <italic><tp:taxon-name>Meonochilus placens</tp:taxon-name></italic>, ventral view, internal sac everted (see <xref ref-type="table" rid="T1">Table 1</xref> for abbreviations; scale bars = 0.5 mm).</p></caption><graphic xmlns:xlink="http://www.w3.org/1999/xlink" xlink:href="ZooKeys-147-277-g016.jpg" position="float" orientation="portrait" xlink:type="simple"/></fig></tp:treatment-sec><tp:treatment-sec><!--Section generated to contain objects referenced in tp:taxon-treatment.--><fig id="F10" position="float" orientation="portrait"><label>Figure 10.</label><caption><p> <italic><tp:taxon-name>Meonochilus</tp:taxon-name></italic> spp., dorsal view <bold>A</bold> <italic><tp:taxon-name>Meonochilus amplipennis</tp:taxon-name></italic> <bold>B</bold> <italic><tp:taxon-name>Meonochilus eplicatus</tp:taxon-name></italic> <bold>C</bold> <italic><tp:taxon-name>Meonochilus placens</tp:taxon-name></italic> (scale bars = 1.0 mm).</p></caption><graphic xmlns:xlink="http://www.w3.org/1999/xlink" xlink:href="ZooKeys-147-277-g010.jpg" position="float" orientation="portrait" xlink:type="simple"/></fig><fig id="F2" position="float" orientation="portrait"><label>Figure 2.</label><caption><p> Male aedeagal median lobe and associated parameres, right lateral view, internal sac everted, eudorsal surface toward top of figure (except where noted) <bold>A</bold> <italic><tp:taxon-name>Meonochilus amplipennis</tp:taxon-name></italic><bold>B</bold> <italic><tp:taxon-name>Meonochilus amplipennis</tp:taxon-name></italic>, ventral view <bold>C</bold> <italic><tp:taxon-name>Meonis uncinatus</tp:taxon-name></italic> <bold>D</bold> <italic><tp:taxon-name>Mecyclothorax dentatus</tp:taxon-name></italic> <bold>E</bold> <italic><tp:taxon-name>Mecyclothorax punctipennis</tp:taxon-name></italic> <bold>F</bold> <italic><tp:taxon-name>Meonochilus spiculatus</tp:taxon-name></italic> <bold>G</bold> <italic><tp:taxon-name>Meonochilus rectus</tp:taxon-name></italic> (see <xref ref-type="table" rid="T1">Table 1</xref> for abbreviations; scale bars = 0.5 mm).</p></caption><graphic xmlns:xlink="http://www.w3.org/1999/xlink" xlink:href="ZooKeys-147-277-g002.jpg" position="float" orientation="portrait" xlink:type="simple"/></fig><table-wrap position="float" orientation="portrait" id="T1"><label>Table 1.</label><caption><p>Key to abbreviations used in illustrations of male genitalia and female reproductive tracts.</p></caption><table><tbody><tr><th rowspan="1" colspan="1">Male genitalic structures</th><th rowspan="1" colspan="1">Abbreviation</th><th rowspan="1" colspan="1">Female reproductive tract</th><th rowspan="1" colspan="1">Abbreviation</th></tr><tr><td rowspan="1" colspan="1">brush sclerite</td><td rowspan="1" colspan="1">b</td><td rowspan="1" colspan="1">common oviduct</td><td rowspan="1" colspan="1">co</td></tr><tr><td rowspan="1" colspan="1">dorsal plate</td><td rowspan="1" colspan="1">dp</td><td rowspan="1" colspan="1">dorsal ensiform seta</td><td rowspan="1" colspan="1">des</td></tr><tr><td rowspan="1" colspan="1">flagellum</td><td rowspan="1" colspan="1">fl</td><td rowspan="1" colspan="1">basal gonocoxite1</td><td rowspan="1" colspan="1">gc1</td></tr><tr><td rowspan="1" colspan="1">flagellar plate</td><td rowspan="1" colspan="1">fp</td><td rowspan="1" colspan="1">apical gonocoxite 2</td><td rowspan="1" colspan="1">gc2</td></tr><tr><td rowspan="1" colspan="1">flagellar sheath</td><td rowspan="1" colspan="1">fs</td><td rowspan="1" colspan="1">helminthoid sclerite</td><td rowspan="1" colspan="1">hs</td></tr><tr><td rowspan="1" colspan="1">gonopore</td><td rowspan="1" colspan="1">gp</td><td rowspan="1" colspan="1">lateroapical seta or setal series</td><td rowspan="1" colspan="1">las</td></tr><tr><td rowspan="1" colspan="1">left paramere</td><td rowspan="1" colspan="1">lp</td><td rowspan="1" colspan="1">lateral ensiform setae</td><td rowspan="1" colspan="1">les</td></tr><tr><td rowspan="1" colspan="1">right paramere</td><td rowspan="1" colspan="1">rp</td><td rowspan="1" colspan="1">ramus</td><td rowspan="1" colspan="1">r</td></tr><tr><td rowspan="1" colspan="1">sagittal crest</td><td rowspan="1" colspan="1">sc</td><td rowspan="1" colspan="1">spermathecal duct</td><td rowspan="1" colspan="1">sd</td></tr><tr><td rowspan="1" colspan="1">Female reproductive tract</td><td rowspan="1" colspan="1">Abbreviation</td><td rowspan="1" colspan="1">spermathecal duct callus</td><td rowspan="1" colspan="1">sdc</td></tr><tr><td rowspan="1" colspan="1">apical nematiform setae</td><td rowspan="1" colspan="1">ans</td><td rowspan="1" colspan="1">spermathecal gland</td><td rowspan="1" colspan="1">sg</td></tr><tr><td rowspan="1" colspan="1">bursa copulatrix</td><td rowspan="1" colspan="1">bc</td><td rowspan="1" colspan="1">spermatheca</td><td rowspan="1" colspan="1">sp</td></tr></tbody></table></table-wrap><fig id="F4" position="float" orientation="portrait"><label>Figure 4.</label><caption><p> Female reproductive tract <bold>A</bold> <italic><tp:taxon-name>Meonochilus spiculatus</tp:taxon-name></italic>, ventral view <bold>B</bold> <italic><tp:taxon-name>Meonochilus amplipennis</tp:taxon-name></italic>, left dorsolateral view<bold>C</bold> <italic><tp:taxon-name>Raphetis darlingtoni</tp:taxon-name></italic>, ventral view (see <xref ref-type="table" rid="T1">Table 1</xref> for abbreviations; scale bars = 0.5 mm).</p></caption><graphic xmlns:xlink="http://www.w3.org/1999/xlink" xlink:href="ZooKeys-147-277-g004.jpg" position="float" orientation="portrait" xlink:type="simple"/></fig><fig id="F5" position="float" orientation="portrait"><label>Figure 5.</label><caption><p> Female left gonocoxite, ventral view <bold>A</bold> <italic><tp:taxon-name>Selenochilus piceus</tp:taxon-name></italic> <bold>B</bold> <italic><tp:taxon-name>Moriomorpha</tp:taxon-name></italic> sp. “Sherbrook, V” <bold>C</bold> <italic><tp:taxon-name>Meonochilus amplipennis</tp:taxon-name></italic> <bold>D</bold> <italic><tp:taxon-name>Meonis uncinatus</tp:taxon-name></italic> (see <xref ref-type="table" rid="T1">Table 1</xref> for abbreviations).</p></caption><graphic xmlns:xlink="http://www.w3.org/1999/xlink" xlink:href="ZooKeys-147-277-g005.jpg" position="float" orientation="portrait" xlink:type="simple"/></fig><fig id="F15" position="float" orientation="portrait"><label>Figure 15.</label><caption><p> Distribution map for <italic><tp:taxon-name>Meonochilus</tp:taxon-name></italic> spp.</p></caption><graphic xmlns:xlink="http://www.w3.org/1999/xlink" xlink:href="ZooKeys-147-277-g015.jpg" position="float" orientation="portrait" xlink:type="simple"/></fig><fig id="F13" position="float" orientation="portrait"><label>Figure 13.</label><caption><p> Distribution map for <italic><tp:taxon-name>Meonochilus</tp:taxon-name></italic> spp.</p></caption><graphic xmlns:xlink="http://www.w3.org/1999/xlink" xlink:href="ZooKeys-147-277-g013.jpg" position="float" orientation="portrait" xlink:type="simple"/></fig><fig id="F1" position="float" orientation="portrait"><label>Figure 1.</label><caption><p> Male aedeagal median lobe and associated parameres, right lateral view, internal sac everted, eudorsal surface toward top of figure (except where noted) <bold>A</bold> <italic><tp:taxon-name>Moriomorpha</tp:taxon-name></italic> sp. “Dunoon, NSW” <bold>B</bold> <italic><tp:taxon-name>Molopsida pretiosa</tp:taxon-name></italic>, internal sac not everted <bold>C</bold> <italic><tp:taxon-name>Trechus obtusus</tp:taxon-name></italic> <bold>D</bold> <italic><tp:taxon-name>Meonochilus bellorum</tp:taxon-name></italic> <bold>E</bold> <italic><tp:taxon-name>Meonochilus bellorum</tp:taxon-name></italic><bold>,</bold> ventral view <bold>F</bold> <italic><tp:taxon-name>Amblytelus curtus</tp:taxon-name></italic> <bold>G</bold> <italic><tp:taxon-name>Mecyclothorax lophoides</tp:taxon-name></italic> <bold>H</bold> <italic><tp:taxon-name>Meonochilus lophoides</tp:taxon-name></italic>, left lateral view (see Table 1 for abbreviations; scale bars = 0.5 mm).</p></caption><graphic xmlns:xlink="http://www.w3.org/1999/xlink" xlink:href="ZooKeys-147-277-g001.jpg" position="float" orientation="portrait" xlink:type="simple"/></fig></tp:treatment-sec><ref-list><ref id="B9"><mixed-citation xmlns:xlink="http://www.w3.org/1999/xlink" xlink:type="simple"><person-group><name name-style="western"><surname>Broun</surname><given-names>T</given-names></name></person-group> (<year>1912[1911]</year>)<article-title> Descriptions of new genera and species of Coleoptera.</article-title><source>Transactions of the New Zealand Institute </source><volume>42</volume>: <fpage>379</fpage>-<lpage>440</lpage>.</mixed-citation></ref><ref id="B7"><mixed-citation xmlns:xlink="http://www.w3.org/1999/xlink" xlink:type="simple"><person-group><name name-style="western"><surname>Britton</surname><given-names>EB</given-names></name></person-group> (<year>1940</year>)<source> The Carabidae (Coleoptera) of New Zealand. Part 1. Pterostichini. Transactions and Proceedings of the Royal Society of New Zealand 69: 473–508, pls. 69–75.
</source></mixed-citation></ref><ref id="B24"><mixed-citation xmlns:xlink="http://www.w3.org/1999/xlink" xlink:type="simple"><person-group><name name-style="western"><surname>Larochelle</surname><given-names>A</given-names></name><name name-style="western"><surname>Larivière</surname><given-names>M-C</given-names></name></person-group> (<year>2001</year>)<source> Carabidae (Insecta: Coleoptera) catalogue. Fauna of New Zealand No. 43: 285 pp.
</source></mixed-citation></ref><ref id="B31"><mixed-citation xmlns:xlink="http://www.w3.org/1999/xlink" xlink:type="simple"><person-group><name name-style="western"><surname>Liebherr</surname><given-names>JK</given-names></name></person-group> (<year>2009a</year>)<source> Taxonomic revision of the <italic>Mecyclothorax</italic> beetles (Coleoptera: Carabidae) of Oahu: epithets as epitaphs for an endangered fauna? Systematic Entomology 34: 649–687. </source><ext-link ext-link-type="uri" xlink:href="http://dx.doi.org/10.1111/j.1365-3113.2009.00477.x" xlink:type="simple">doi: 10.1111/j.1365-3113.2009.00477.x</ext-link></mixed-citation></ref><ref id="B33"><mixed-citation xmlns:xlink="http://www.w3.org/1999/xlink" xlink:type="simple"><person-group><name name-style="western"><surname>Liebherr</surname><given-names>JK</given-names></name></person-group> (<year>2011</year>)<article-title> The <italic>Mecyclothorax</italic> beetles (Coleoptera: Carabidae: Moriomorphini) of West Maui, Hawaii: taxonomy, biogeography, and conservation.</article-title><source>Deutsche Entomologische Zeitschrift </source><volume>58</volume>: <fpage>15</fpage>-<lpage>76</lpage>. <ext-link ext-link-type="uri" xlink:href="http://dx.doi.org/10.1002/mmnd.201100005" xlink:type="simple">doi: 10.1002/mmnd.201100005</ext-link></mixed-citation></ref></ref-list></tp:taxon-treatment>
