# Supplementary material for: Cladistic assessment of subtribal affinities within the tribe Moriomorphini with description of Rossjoycea glacialis, gen. n. and sp. n. from the South Island, and revision of Meonochilus Liebherr and Marris from the North Island, New Zealand (Coleoptera, Carabidae)
Source: Zookeys. 2011 Nov 16;(147):277–335. doi: 10.3897/zookeys.147.1898 (PMC3286249; doi:10.3897/zookeys.147.1898)
Supplement: XML Treatment for Meonochilus eplicatus [file zookeys.147.1898-treatment7.xml]

<!DOCTYPE tp:taxon-treatment
  PUBLIC "-//TaxonX//DTD Taxonomic Treatment Publishing DTD v0 20100105//EN" "tax-treatment-NSO.dtd">
<tp:taxon-treatment xmlns:tp="http://www.plazi.org/taxpub"><tp:treatment-meta><mixed-citation publication-type="journal"><person-group><name><surname>Liebherr</surname><given-names>James K.</given-names></name></person-group><article-title>Cladistic assessment of subtribal affinities within the tribe Moriomorphini with description of <italic>Rossjoycea glacialis</italic>, gen. n. and sp. n. from the South Island, and revision of <italic>Meonochilus</italic> Liebherr and Marris from the North Island, New Zealand (Coleoptera, Carabidae)</article-title><source>Zookeys</source><day>16</day><month>11</month><year>2011</year><volume>2011</volume><issue>147</issue><fpage>277</fpage><lpage>335</lpage><pub-id pub-id-type="doi">10.3897/zookeys.147.1898</pub-id></mixed-citation></tp:treatment-meta><tp:nomenclature><label>5.</label><tp:taxon-name>
                            <tp:taxon-name-part taxon-name-part-type="genus">Meonochilus</tp:taxon-name-part>
                            <tp:taxon-name-part taxon-name-part-type="species">eplicatus</tp:taxon-name-part>
                        <object-id xmlns:xlink="http://www.w3.org/1999/xlink" xlink:type="simple">urn:lsid:zoobank.org:act:</object-id>
                        <object-id xmlns:xlink="http://www.w3.org/1999/xlink" xlink:type="simple">http://species-id.net/wiki/Meonochilus_eplicatus</object-id>
                        </tp:taxon-name><tp:taxon-authority>(Broun)</tp:taxon-authority><tp:nomenclature-citation-list><tp:nomenclature-citation><tp:taxon-name>Tarastethus eplicatus</tp:taxon-name><comment><xref ref-type="bibr" rid="B10">Broun, 1923</xref>: 675.</comment></tp:nomenclature-citation><tp:nomenclature-citation><tp:taxon-name>Molopsida eplicatus</tp:taxon-name><comment>, <xref ref-type="bibr" rid="B7">Britton, 1940</xref>: 477.</comment></tp:nomenclature-citation><tp:nomenclature-citation><tp:taxon-name>Mecyclothorax eplicatus</tp:taxon-name><comment>, <xref ref-type="bibr" rid="B24">Larochelle and Larivière, 2001</xref>: 62.</comment></tp:nomenclature-citation><tp:nomenclature-citation><tp:taxon-name>Meonochilus eplicatus</tp:taxon-name><comment>, <xref ref-type="bibr" rid="B31">Liebherr and Marris, 2009</xref>: 10.</comment></tp:nomenclature-citation></tp:nomenclature-citation-list></tp:nomenclature><tp:treatment-sec sec-type="Diagnosis"><title>Diagnosis.</title><p>Individuals of this species can be told by the broadly and moderately convex elytral intervals, and distinctly punctate striae (<xref ref-type="fig" rid="F10">Fig. 10B</xref>)–though the punctures are less distinct than in <italic><tp:taxon-name>Meonochilus rectus</tp:taxon-name></italic> or <italic><tp:taxon-name>Meonochilus spiculatus</tp:taxon-name></italic> (<xref ref-type="fig" rid="F9">Fig. 9B, 9C</xref>)–with the intervals covered with elongate transverse microsculpture that varies based on sex. Males exhibit glossy elytral intervals with remnants of microsculpture in the striae, whereas females exhibit more broadly distributed sculpticells over portions, or the entire surfaces of the intervals. The pronotal hind angles are denticulate with the basolateral margins on each side converging slightly immediately anterad the angles. The basolateral marginal bead is broadly convex inside the hind angles. The body is narrower than in <italic><tp:taxon-name>Meonochilus placens</tp:taxon-name></italic>, with the pronotal base more constricted, and the elytral humeri less expanded laterally (<xref ref-type="fig" rid="F10">Fig. 10B, 10C</xref>). The male aedeagal median lobe apex is broadly rounded and slightly asym<!--PageBreak-->metrically expanded ventrally (<xref ref-type="fig" rid="F16">Fig. 16A</xref>), but not nearly to the degree as observed in males of <italic><tp:taxon-name>Meonochilus placens</tp:taxon-name></italic> (<xref ref-type="fig" rid="F16">Fig. 16D</xref>). As in <italic><tp:taxon-name>Meonochilus amplipennis</tp:taxon-name></italic> and <italic><tp:taxon-name>Meonochilus placens</tp:taxon-name></italic>, the male aedeagal internal sac is membranous. Standardized body length 4.9–5.9 mm.
                        </p></tp:treatment-sec><tp:treatment-sec sec-type="Male Genitalia"><title>Male Genitalia.</title><p>(n = 4). Aedeagal median lobe with variable sagittal crest, from broad and deep to shallow and short, median lobe shaft with straight ventral margin, apex slightly downturned and broadly rounded (<xref ref-type="fig" rid="F16">Fig. 16A</xref>); internal sac membranous, densely covered with fine microspicules, more heavily pigmented roll of membrane situated to right of gonopore; ventral right paramere stalked, length<!--PageBreak--> 0.60–0.66× distance from parameral articulation to outer face of apex, base thinner and apical half inflated, apex broadly rounded, apical half of ventral margin to tip lined with 7–15 setae, dorsal portion of tip with only several shorter setae accompanying ventral series, and dorsal edge glabrous or with 1 seta; dorsal left paramere broad, conchoid, length equal to 0.75–0.80× distance from parameral articulation to external face of apex, rounded apex with 2–3 larger setae interspersed with 2–3 small setae (<xref ref-type="fig" rid="F16">Fig. 16B</xref>).
                        </p></tp:treatment-sec><tp:treatment-sec sec-type="Female Reproductive Tract"><title>Female Reproductive Tract.</title><p>(n = 2) Bursa copulatrix elongate, narrowed apically to rounded apex, distance from between gonocoxal bases to apex 1.55× maximal bursal breadth (<xref ref-type="fig" rid="F17">Fig. 17A</xref>); spermathecal gland duct entering bursa on left side of apex, the spermatheca not discernible among the membranous rolls of cuticle comprising bursal apex; spermathecal gland duct a short connective between stem of ductile reservoir and elongate, expanded basal tube that enters bursal wall; common oviduct ventrally joined to bursa, expanded to greatest breadth immediately distad juncture; basal gonocoxite 1 with lateroapical series of 1–2 setae, and mesal series of 8–10 setae in apical half of mesal surface (<xref ref-type="fig" rid="F17">Fig. 17B</xref>); apical gonocoxite 2 broadly subtriangular, with 2 broad lateral ensiform setae and 1 dorsal ensiform seta on dorsomedial surface; apical sensory furrow bearing 2 nematiform setae at 0.80× coxite length.
                        </p></tp:treatment-sec><tp:treatment-sec sec-type="Types"><title>Types.</title><p>Lectotype female (BMNH), mounted on unmarked white platen, labeled: Type (round, red-bordered label) // Pakarau. / 19.5.18. // New Zealand / Broun Coll. / Brit. Mus. / 1922 – 482. // Tarastethus / eplicatus // Lectotype ♀ / Tarastethus / eplicatus / Broun, 1923 / det. J.K. <xref ref-type="bibr" rid="B33">Liebherr 2011</xref> (black-bordered red label). Paralectotype female (BMNH), identically mounted and labeled, except for: Paratype (round yellow-bordered label) [first label] // Kaiangaroa / 12.5.1918 [second label] // … Paralectotype ♀ … [fifth label].
                        </p></tp:treatment-sec><tp:treatment-sec sec-type="Non-type Material"><title>Non-type Material.</title><p>ND: Kara, Whangarei, <named-content xmlns:xlink="http://www.w3.org/1999/xlink" content-type="dwc:verbatimCoordinates" xlink:type="simple">35°43.22'S, 174°18.01'E</named-content>, ix-1942, Fairburn (NZAC, 1); Kawakawa, Whangae Stream, <named-content xmlns:xlink="http://www.w3.org/1999/xlink" content-type="dwc:verbatimCoordinates" xlink:type="simple">35°22.64'S, 174°03.88'E</named-content>, 14-xi-1994, Townsend (JITC, 1); Mangamuka Gorge Walkwy., pittrap/wet broadleaf for., <named-content xmlns:xlink="http://www.w3.org/1999/xlink" content-type="dwc:verbatimCoordinates" xlink:type="simple">35°11'S, 173°27'E</named-content>, 350 m el., 27-v–29-vi-1999, Larivière/Larochelle (NZAC, 1); Mangawhai Gorge, under stone at night, <named-content xmlns:xlink="http://www.w3.org/1999/xlink" content-type="dwc:verbatimCoordinates" xlink:type="simple">36°04.09'S, 174°35.02'E</named-content>, 25-i-1948, Pritchard (NZAC, 2); Ngaiotonga Sce. Res., litter, <named-content xmlns:xlink="http://www.w3.org/1999/xlink" content-type="dwc:verbatimCoordinates" xlink:type="simple">35°19.05'S, 174°15.36'E</named-content>, 20-i-1972, Ramsay, (NZAC, 1); Puketi St. For., litter, <named-content xmlns:xlink="http://www.w3.org/1999/xlink" content-type="dwc:verbatimCoordinates" xlink:type="simple">35°13.52'S, 173°44.51'E</named-content>, 21-i-1972, Ramsay (NZAC, 2); Rangiahua, <named-content xmlns:xlink="http://www.w3.org/1999/xlink" content-type="dwc:verbatimCoordinates" xlink:type="simple">35°16.03'S, 173°37.18'E</named-content>, 01-xi-1966, Cumber (NZAC, 1); Waimatenui, <named-content xmlns:xlink="http://www.w3.org/1999/xlink" content-type="dwc:verbatimCoordinates" xlink:type="simple">35°36.72'S, 173°43.42'E</named-content>, 06-i-1942, Clarke (AMNZ, 1), 09-iii-1961, Cumber (NZAC, 1); Waipoua St. For., litter, <named-content xmlns:xlink="http://www.w3.org/1999/xlink" content-type="dwc:verbatimCoordinates" xlink:type="simple">35°36.57'S, 173°32.06'E</named-content>, 07-xii-1961, Townsend (NZAC, 1), sifted litter, 80/121, <named-content xmlns:xlink="http://www.w3.org/1999/xlink" content-type="dwc:verbatimCoordinates" xlink:type="simple">35°36.57'S, 173°32.06'E</named-content>, 25-xi-1980, Kuschel (NZAC, 1); Waitangi St. For., litter and decayed wood, 81/117, <named-content xmlns:xlink="http://www.w3.org/1999/xlink" content-type="dwc:verbatimCoordinates" xlink:type="simple">35°15.19'S, 174°00.56'E</named-content>, 02-xi-1981, Kuschel (NZAC, 1).
                        </p></tp:treatment-sec><tp:treatment-sec sec-type="Distribution and Habitat"><title>Distribution and Habitat.</title><p>Of the three Northland species, <italic><tp:taxon-name>Meonochilus eplicatus</tp:taxon-name></italic> as currently circumscribed exhibits the broadest geographic range (<xref ref-type="fig" rid="F15">Fig. 15</xref>). Though genitalic characters do not support dismemberment of this species, the variation in elytra microsculpture should be studied further with additional material from across the range. <!--PageBreak-->Specimens collected to date have been from ground-level microhabitats, collected via pitfall trapping in wet broadleaf forest, from leaf litter, or under stones.<!--PageBreak-->
                        </p><fig id="F17" position="float" orientation="portrait"><label>Figure 17.</label><caption><p> Female reproductive tract structures, <italic><tp:taxon-name>Meonochilus</tp:taxon-name></italic> spp., ventral view <bold>A</bold> female reproductive tract, <italic><tp:taxon-name>Meonochilus eplicatus</tp:taxon-name></italic> <bold>B</bold> left gonocoxite, <italic><tp:taxon-name>Meonochilus eplicatus</tp:taxon-name></italic> <bold>C</bold> female reproductive tract, <italic><tp:taxon-name>Meonochilus placens</tp:taxon-name></italic> <bold>D</bold> left gonocoxite, <italic><tp:taxon-name>Meonochilus placens</tp:taxon-name></italic> (see <xref ref-type="table" rid="T1">Table 1</xref> for abbreviations).</p></caption><graphic xmlns:xlink="http://www.w3.org/1999/xlink" xlink:href="ZooKeys-147-277-g017.jpg" position="float" orientation="portrait" xlink:type="simple"/></fig></tp:treatment-sec><tp:treatment-sec><!--Section generated to contain objects referenced in tp:taxon-treatment.--><fig id="F10" position="float" orientation="portrait"><label>Figure 10.</label><caption><p> <italic><tp:taxon-name>Meonochilus</tp:taxon-name></italic> spp., dorsal view <bold>A</bold> <italic><tp:taxon-name>Meonochilus amplipennis</tp:taxon-name></italic> <bold>B</bold> <italic><tp:taxon-name>Meonochilus eplicatus</tp:taxon-name></italic> <bold>C</bold> <italic><tp:taxon-name>Meonochilus placens</tp:taxon-name></italic> (scale bars = 1.0 mm).</p></caption><graphic xmlns:xlink="http://www.w3.org/1999/xlink" xlink:href="ZooKeys-147-277-g010.jpg" position="float" orientation="portrait" xlink:type="simple"/></fig><fig id="F9" position="float" orientation="portrait"><label>Figure 9.</label><caption><p> <italic><tp:taxon-name>Meonochilus</tp:taxon-name></italic> spp., dorsal view <bold>A</bold> <italic><tp:taxon-name>Meonochilus bellorum</tp:taxon-name></italic> <bold>B</bold> <italic><tp:taxon-name>Meonochilus spiculatus</tp:taxon-name></italic> <bold>C</bold> <italic><tp:taxon-name>Meonochilus rectus</tp:taxon-name></italic> (scale bars = 1.0 mm).</p></caption><graphic xmlns:xlink="http://www.w3.org/1999/xlink" xlink:href="ZooKeys-147-277-g009.jpg" position="float" orientation="portrait" xlink:type="simple"/></fig><fig id="F16" position="float" orientation="portrait"><label>Figure 16.</label><caption><p> Male aedeagal median lobe and associated parameres, <italic><tp:taxon-name>Meonochilus</tp:taxon-name></italic> spp. <bold>A</bold> <italic><tp:taxon-name>Meonochilus eplicatus</tp:taxon-name></italic>, right lateral view, internal sac everted <bold>B</bold> <italic><tp:taxon-name>Meonochilus eplicatus</tp:taxon-name></italic>, ventral view, internal sac everted <bold>C</bold> <italic><tp:taxon-name>Meonochilus placens</tp:taxon-name></italic>, right lateral view, internal sac everted, lobe apex either abraded and worn, or deformed (compare to <xref ref-type="fig" rid="F1">Fig. 1</xref>6D) <bold>D</bold> <italic><tp:taxon-name>Meonochilus placens</tp:taxon-name></italic>, right lateral view, internal sac not everted <bold>E</bold> <italic><tp:taxon-name>Meonochilus placens</tp:taxon-name></italic>, ventral view, internal sac everted (see <xref ref-type="table" rid="T1">Table 1</xref> for abbreviations; scale bars = 0.5 mm).</p></caption><graphic xmlns:xlink="http://www.w3.org/1999/xlink" xlink:href="ZooKeys-147-277-g016.jpg" position="float" orientation="portrait" xlink:type="simple"/></fig><fig id="F1" position="float" orientation="portrait"><label>Figure 1.</label><caption><p> Male aedeagal median lobe and associated parameres, right lateral view, internal sac everted, eudorsal surface toward top of figure (except where noted) <bold>A</bold> <italic><tp:taxon-name>Moriomorpha</tp:taxon-name></italic> sp. “Dunoon, NSW” <bold>B</bold> <italic><tp:taxon-name>Molopsida pretiosa</tp:taxon-name></italic>, internal sac not everted <bold>C</bold> <italic><tp:taxon-name>Trechus obtusus</tp:taxon-name></italic> <bold>D</bold> <italic><tp:taxon-name>Meonochilus bellorum</tp:taxon-name></italic> <bold>E</bold> <italic><tp:taxon-name>Meonochilus bellorum</tp:taxon-name></italic><bold>,</bold> ventral view <bold>F</bold> <italic><tp:taxon-name>Amblytelus curtus</tp:taxon-name></italic> <bold>G</bold> <italic><tp:taxon-name>Mecyclothorax lophoides</tp:taxon-name></italic> <bold>H</bold> <italic><tp:taxon-name>Meonochilus lophoides</tp:taxon-name></italic>, left lateral view (see Table 1 for abbreviations; scale bars = 0.5 mm).</p></caption><graphic xmlns:xlink="http://www.w3.org/1999/xlink" xlink:href="ZooKeys-147-277-g001.jpg" position="float" orientation="portrait" xlink:type="simple"/></fig><table-wrap position="float" orientation="portrait" id="T1"><label>Table 1.</label><caption><p>Key to abbreviations used in illustrations of male genitalia and female reproductive tracts.</p></caption><table><tbody><tr><th rowspan="1" colspan="1">Male genitalic structures</th><th rowspan="1" colspan="1">Abbreviation</th><th rowspan="1" colspan="1">Female reproductive tract</th><th rowspan="1" colspan="1">Abbreviation</th></tr><tr><td rowspan="1" colspan="1">brush sclerite</td><td rowspan="1" colspan="1">b</td><td rowspan="1" colspan="1">common oviduct</td><td rowspan="1" colspan="1">co</td></tr><tr><td rowspan="1" colspan="1">dorsal plate</td><td rowspan="1" colspan="1">dp</td><td rowspan="1" colspan="1">dorsal ensiform seta</td><td rowspan="1" colspan="1">des</td></tr><tr><td rowspan="1" colspan="1">flagellum</td><td rowspan="1" colspan="1">fl</td><td rowspan="1" colspan="1">basal gonocoxite1</td><td rowspan="1" colspan="1">gc1</td></tr><tr><td rowspan="1" colspan="1">flagellar plate</td><td rowspan="1" colspan="1">fp</td><td rowspan="1" colspan="1">apical gonocoxite 2</td><td rowspan="1" colspan="1">gc2</td></tr><tr><td rowspan="1" colspan="1">flagellar sheath</td><td rowspan="1" colspan="1">fs</td><td rowspan="1" colspan="1">helminthoid sclerite</td><td rowspan="1" colspan="1">hs</td></tr><tr><td rowspan="1" colspan="1">gonopore</td><td rowspan="1" colspan="1">gp</td><td rowspan="1" colspan="1">lateroapical seta or setal series</td><td rowspan="1" colspan="1">las</td></tr><tr><td rowspan="1" colspan="1">left paramere</td><td rowspan="1" colspan="1">lp</td><td rowspan="1" colspan="1">lateral ensiform setae</td><td rowspan="1" colspan="1">les</td></tr><tr><td rowspan="1" colspan="1">right paramere</td><td rowspan="1" colspan="1">rp</td><td rowspan="1" colspan="1">ramus</td><td rowspan="1" colspan="1">r</td></tr><tr><td rowspan="1" colspan="1">sagittal crest</td><td rowspan="1" colspan="1">sc</td><td rowspan="1" colspan="1">spermathecal duct</td><td rowspan="1" colspan="1">sd</td></tr><tr><td rowspan="1" colspan="1">Female reproductive tract</td><td rowspan="1" colspan="1">Abbreviation</td><td rowspan="1" colspan="1">spermathecal duct callus</td><td rowspan="1" colspan="1">sdc</td></tr><tr><td rowspan="1" colspan="1">apical nematiform setae</td><td rowspan="1" colspan="1">ans</td><td rowspan="1" colspan="1">spermathecal gland</td><td rowspan="1" colspan="1">sg</td></tr><tr><td rowspan="1" colspan="1">bursa copulatrix</td><td rowspan="1" colspan="1">bc</td><td rowspan="1" colspan="1">spermatheca</td><td rowspan="1" colspan="1">sp</td></tr></tbody></table></table-wrap><fig id="F15" position="float" orientation="portrait"><label>Figure 15.</label><caption><p> Distribution map for <italic><tp:taxon-name>Meonochilus</tp:taxon-name></italic> spp.</p></caption><graphic xmlns:xlink="http://www.w3.org/1999/xlink" xlink:href="ZooKeys-147-277-g015.jpg" position="float" orientation="portrait" xlink:type="simple"/></fig></tp:treatment-sec><ref-list><ref id="B10"><mixed-citation xmlns:xlink="http://www.w3.org/1999/xlink" xlink:type="simple"><person-group><name name-style="western"><surname>Broun</surname><given-names>T</given-names></name></person-group> (<year>1923</year>)<article-title> Descriptions of new genera and species of Coleoptera.</article-title><source>New Zealand Institute Bulletin </source><volume>1</volume>: <fpage>591</fpage>-<lpage>666</lpage>.</mixed-citation></ref><ref id="B7"><mixed-citation xmlns:xlink="http://www.w3.org/1999/xlink" xlink:type="simple"><person-group><name name-style="western"><surname>Britton</surname><given-names>EB</given-names></name></person-group> (<year>1940</year>)<source> The Carabidae (Coleoptera) of New Zealand. Part 1. Pterostichini. Transactions and Proceedings of the Royal Society of New Zealand 69: 473–508, pls. 69–75.
</source></mixed-citation></ref><ref id="B24"><mixed-citation xmlns:xlink="http://www.w3.org/1999/xlink" xlink:type="simple"><person-group><name name-style="western"><surname>Larochelle</surname><given-names>A</given-names></name><name name-style="western"><surname>Larivière</surname><given-names>M-C</given-names></name></person-group> (<year>2001</year>)<source> Carabidae (Insecta: Coleoptera) catalogue. Fauna of New Zealand No. 43: 285 pp.
</source></mixed-citation></ref><ref id="B31"><mixed-citation xmlns:xlink="http://www.w3.org/1999/xlink" xlink:type="simple"><person-group><name name-style="western"><surname>Liebherr</surname><given-names>JK</given-names></name></person-group> (<year>2009a</year>)<source> Taxonomic revision of the <italic>Mecyclothorax</italic> beetles (Coleoptera: Carabidae) of Oahu: epithets as epitaphs for an endangered fauna? Systematic Entomology 34: 649–687. </source><ext-link ext-link-type="uri" xlink:href="http://dx.doi.org/10.1111/j.1365-3113.2009.00477.x" xlink:type="simple">doi: 10.1111/j.1365-3113.2009.00477.x</ext-link></mixed-citation></ref><ref id="B33"><mixed-citation xmlns:xlink="http://www.w3.org/1999/xlink" xlink:type="simple"><person-group><name name-style="western"><surname>Liebherr</surname><given-names>JK</given-names></name></person-group> (<year>2011</year>)<article-title> The <italic>Mecyclothorax</italic> beetles (Coleoptera: Carabidae: Moriomorphini) of West Maui, Hawaii: taxonomy, biogeography, and conservation.</article-title><source>Deutsche Entomologische Zeitschrift </source><volume>58</volume>: <fpage>15</fpage>-<lpage>76</lpage>. <ext-link ext-link-type="uri" xlink:href="http://dx.doi.org/10.1002/mmnd.201100005" xlink:type="simple">doi: 10.1002/mmnd.201100005</ext-link></mixed-citation></ref></ref-list></tp:taxon-treatment>
