# Supplementary material for: Cladistic assessment of subtribal affinities within the tribe Moriomorphini with description of Rossjoycea glacialis, gen. n. and sp. n. from the South Island, and revision of Meonochilus Liebherr and Marris from the North Island, New Zealand (Coleoptera, Carabidae)
Source: Zookeys. 2011 Nov 16;(147):277–335. doi: 10.3897/zookeys.147.1898 (PMC3286249; doi:10.3897/zookeys.147.1898)
Supplement: XML Treatment for Meonochilus placens [file zookeys.147.1898-treatment8.xml]

<!DOCTYPE tp:taxon-treatment
  PUBLIC "-//TaxonX//DTD Taxonomic Treatment Publishing DTD v0 20100105//EN" "tax-treatment-NSO.dtd">
<tp:taxon-treatment xmlns:tp="http://www.plazi.org/taxpub"><tp:treatment-meta><mixed-citation publication-type="journal"><person-group><name><surname>Liebherr</surname><given-names>James K.</given-names></name></person-group><article-title>Cladistic assessment of subtribal affinities within the tribe Moriomorphini with description of <italic>Rossjoycea glacialis</italic>, gen. n. and sp. n. from the South Island, and revision of <italic>Meonochilus</italic> Liebherr and Marris from the North Island, New Zealand (Coleoptera, Carabidae)</article-title><source>Zookeys</source><day>16</day><month>11</month><year>2011</year><volume>2011</volume><issue>147</issue><fpage>277</fpage><lpage>335</lpage><pub-id pub-id-type="doi">10.3897/zookeys.147.1898</pub-id></mixed-citation></tp:treatment-meta><tp:nomenclature><label>6.</label><tp:taxon-name>
                            <tp:taxon-name-part taxon-name-part-type="genus">Meonochilus</tp:taxon-name-part>
                            <tp:taxon-name-part taxon-name-part-type="species">placens</tp:taxon-name-part>
                        <object-id xmlns:xlink="http://www.w3.org/1999/xlink" xlink:type="simple">urn:lsid:zoobank.org:act:</object-id>
                        <object-id xmlns:xlink="http://www.w3.org/1999/xlink" xlink:type="simple">http://species-id.net/wiki/Meonochilus_placens</object-id>
                        </tp:taxon-name><tp:taxon-authority>(Broun)</tp:taxon-authority><tp:nomenclature-citation-list><tp:nomenclature-citation><tp:taxon-name>Tropopterus placens</tp:taxon-name><comment><xref ref-type="bibr" rid="B8">Broun, 1880</xref>: 28.</comment></tp:nomenclature-citation><tp:nomenclature-citation><tp:taxon-name>Tarastethus placens</tp:taxon-name><comment>, <xref ref-type="bibr" rid="B52">Sharp, 1886</xref>: 373.</comment></tp:nomenclature-citation><tp:nomenclature-citation><tp:taxon-name>Molopsida placens</tp:taxon-name><comment>, <xref ref-type="bibr" rid="B7">Britton, 1940</xref>: 477.</comment></tp:nomenclature-citation><tp:nomenclature-citation><tp:taxon-name>Mecyclothorax placens</tp:taxon-name><comment>, <xref ref-type="bibr" rid="B53">Sherley et al., 1999</xref>: 299.</comment></tp:nomenclature-citation><tp:nomenclature-citation><tp:taxon-name>Meonochilus placens</tp:taxon-name><comment>, <xref ref-type="bibr" rid="B31">Liebherr and Marris, 2009</xref>: 10.</comment></tp:nomenclature-citation></tp:nomenclature-citation-list></tp:nomenclature><tp:treatment-sec sec-type="Diagnosis"><title>Diagnosis.</title><p>Individuals of this species are best told by the very transverse pronotum, maximum pronotal width/median pronotal length of 1.39–1.42 in association with the very broad pronotal base and broadly based, subparallel elytra (<xref ref-type="fig" rid="F10">Fig. 10C</xref>). Along with individuals of <italic><tp:taxon-name>Meonochilus eplicatus</tp:taxon-name></italic>, the elytral striae are not so deep, and thus the elytral intervals are correspondingly less convex. However, as in individuals of <italic><tp:taxon-name>Meonochilus spiculatus</tp:taxon-name></italic> and <italic><tp:taxon-name>Meonochilus rectus</tp:taxon-name></italic>, the elytral intervals are glossy, without evident microsculpture. The male aedeagal median lobe exhibits an apex that is broadly, ventrally expanded (<xref ref-type="fig" rid="F16">Fig. 16C, 16D</xref>), and a membranous internal sac with a spiculate basal lobe on the right side (<xref ref-type="fig" rid="F16">Fig. 16C, 16E</xref>). Standardized body length 5.7–6.1 mm.
                        </p></tp:treatment-sec><tp:treatment-sec sec-type="Male Genitalia"><title>Male Genitalia.</title><p>(n = 4). Aedeagal median lobe with deep sagittal crest, shaft broad and robust, ventral margin straight before very broadly rounded and downturned apex; internal sac densely covered with microspicules, the spicules on a rounded, ventroapical lobe somewhat larger; ventral right paramere elongate, length equal to 0.75× the distance from point of parameral articulation to external face of apex, sides parallel and apex subtruncate, apical half of ventral surfaced lined with 7–18 long setae, only 1 subapical seta on truncate apex, and 0–1 small setae near apex on dorsal edge; dorsal left paramere broad, elongate, length equal to 0.8× distance from parameral articulation to outer apical face, ventral margin recurved and dorsal margin straight resulting in a “wooden shoe-like” shape, apex (i.e. toe) bluntly rounded, 3–4 setae on ventral surface of apex.</p></tp:treatment-sec><tp:treatment-sec sec-type="Female Reproductive Tract"><title>Female Reproductive Tract.</title><p>(n = 1) Bursa copulatrix exceedingly elongate, distance from gonocoxal bases to bursal apex 3.2× maximal bursal breadth, the membranous bursal surface thin throughout based on minimal staining with Chlorazol Black; spermatheca present as broad, bulbous wart-like structure situated subapically on left surface of bursa (<xref ref-type="fig" rid="F17">Fig. 17C</xref>); spermathecal gland duct entering spermatheca via elongate, expanded base; common oviduct joined to bursa immediately distad gonocoxal bases; basal gonocoxite 1 with lateroapical series of 2 setae, 1 larger, 1 smaller, and mesal series of 5–6 setae along apical half of mesal surface (<xref ref-type="fig" rid="F17">Fig. 17D</xref>); gonocoxite 2 broadly spatulate apically, with 2 acuminate lateral ensiform setae and 1 dorsal ensiform seta along dorsomedial margin; apical sensory furrow bearing 2 nematiform setae near midlength of gonocoxite 2, the nematiform setal insertions at 0.55× gonocoxite length.
                        </p></tp:treatment-sec><tp:treatment-sec sec-type="Types"><title>Types.</title><p>Lectotype male (BMNH), mounted on plain white platen, labeled: Manaia // var. / 61 // New Zealand / Broun Coll. / Brit. Mus. / 1922 – 482. // Lectotype ♂ / Tropopterus / placens / Broun, 1880 / det. J.K. <xref ref-type="bibr" rid="B33">Liebherr 2011</xref> (black-bordered red la<!--PageBreak-->bel) // Meonochilus / placens ♂ (Broun) photo / det. J.K. Liebherr 2010. Paralectotype female (BMNH), mounted and labeled as lectotype, except for: 61. [blue label] // Type (round red-bordered label) // ... // Paralectotype ♀ [sixth label].
                        </p></tp:treatment-sec><tp:treatment-sec sec-type="Non-type Material"><title>Non-type Material.</title><p>ND: Bream Head, Whangarei, <named-content xmlns:xlink="http://www.w3.org/1999/xlink" content-type="dwc:verbatimCoordinates" xlink:type="simple">35°50.68'S, 174°34.85'E</named-content>, 01-vi-1957, Watt(?) (NZAC, 1), under stone, 310 m el., 08-vii-1957, Watt (NZAC, 1); Mt. Manaia, Whangarei Heads, <named-content xmlns:xlink="http://www.w3.org/1999/xlink" content-type="dwc:verbatimCoordinates" xlink:type="simple">35°49.11'S, 174°31.02'E</named-content>, 14-iii-1970, May (NZAC, 1).
                        </p></tp:treatment-sec><tp:treatment-sec sec-type="Distribution and Habitat"><title>Distribution and Habitat.</title><p>Though this species was first collected by Thomas Broun, and subsequently collected by Charles Watt, it has never been found anywhere except in the Whangerei Heads area north of Whangarei Harbor, Northland (<xref ref-type="fig" rid="F15">Fig. 15</xref>). The restricted distribution of this species reiterates Watt’s (1977) concerns about the importance of conserving type localities of New Zealand insects in order to maintain biodiversity. The sister group relationsip between <italic><tp:taxon-name>Meonochilus placens</tp:taxon-name></italic> and the more widespread western Northland <italic><tp:taxon-name>Meonochilus eplicatus</tp:taxon-name></italic>, suggests that Whangarei Heads has been a peripherally isolated locality at which the population of <italic><tp:taxon-name>Meonochilus placens</tp:taxon-name></italic> speciated from populations comprising the geographically more widespread and morphologically more variable <italic><tp:taxon-name>Meonochilus eplicatus</tp:taxon-name></italic>. In this instance, then, Whangarei Heads is both a center of speciation and a presently limited biodiversity hotpot.
                        </p><p>The lone ecological note for the five known <italic><tp:taxon-name>Meonochilus placens</tp:taxon-name></italic> specimens involves collection of one under a stone; thus this is apparently a terrestrially bound species.
                        </p></tp:treatment-sec><tp:treatment-sec><!--Section generated to contain objects referenced in tp:taxon-treatment.--><fig id="F10" position="float" orientation="portrait"><label>Figure 10.</label><caption><p> <italic><tp:taxon-name>Meonochilus</tp:taxon-name></italic> spp., dorsal view <bold>A</bold> <italic><tp:taxon-name>Meonochilus amplipennis</tp:taxon-name></italic> <bold>B</bold> <italic><tp:taxon-name>Meonochilus eplicatus</tp:taxon-name></italic> <bold>C</bold> <italic><tp:taxon-name>Meonochilus placens</tp:taxon-name></italic> (scale bars = 1.0 mm).</p></caption><graphic xmlns:xlink="http://www.w3.org/1999/xlink" xlink:href="ZooKeys-147-277-g010.jpg" position="float" orientation="portrait" xlink:type="simple"/></fig><fig id="F16" position="float" orientation="portrait"><label>Figure 16.</label><caption><p> Male aedeagal median lobe and associated parameres, <italic><tp:taxon-name>Meonochilus</tp:taxon-name></italic> spp. <bold>A</bold> <italic><tp:taxon-name>Meonochilus eplicatus</tp:taxon-name></italic>, right lateral view, internal sac everted <bold>B</bold> <italic><tp:taxon-name>Meonochilus eplicatus</tp:taxon-name></italic>, ventral view, internal sac everted <bold>C</bold> <italic><tp:taxon-name>Meonochilus placens</tp:taxon-name></italic>, right lateral view, internal sac everted, lobe apex either abraded and worn, or deformed (compare to <xref ref-type="fig" rid="F1">Fig. 1</xref>6D) <bold>D</bold> <italic><tp:taxon-name>Meonochilus placens</tp:taxon-name></italic>, right lateral view, internal sac not everted <bold>E</bold> <italic><tp:taxon-name>Meonochilus placens</tp:taxon-name></italic>, ventral view, internal sac everted (see <xref ref-type="table" rid="T1">Table 1</xref> for abbreviations; scale bars = 0.5 mm).</p></caption><graphic xmlns:xlink="http://www.w3.org/1999/xlink" xlink:href="ZooKeys-147-277-g016.jpg" position="float" orientation="portrait" xlink:type="simple"/></fig><fig id="F1" position="float" orientation="portrait"><label>Figure 1.</label><caption><p> Male aedeagal median lobe and associated parameres, right lateral view, internal sac everted, eudorsal surface toward top of figure (except where noted) <bold>A</bold> <italic><tp:taxon-name>Moriomorpha</tp:taxon-name></italic> sp. “Dunoon, NSW” <bold>B</bold> <italic><tp:taxon-name>Molopsida pretiosa</tp:taxon-name></italic>, internal sac not everted <bold>C</bold> <italic><tp:taxon-name>Trechus obtusus</tp:taxon-name></italic> <bold>D</bold> <italic><tp:taxon-name>Meonochilus bellorum</tp:taxon-name></italic> <bold>E</bold> <italic><tp:taxon-name>Meonochilus bellorum</tp:taxon-name></italic><bold>,</bold> ventral view <bold>F</bold> <italic><tp:taxon-name>Amblytelus curtus</tp:taxon-name></italic> <bold>G</bold> <italic><tp:taxon-name>Mecyclothorax lophoides</tp:taxon-name></italic> <bold>H</bold> <italic><tp:taxon-name>Meonochilus lophoides</tp:taxon-name></italic>, left lateral view (see Table 1 for abbreviations; scale bars = 0.5 mm).</p></caption><graphic xmlns:xlink="http://www.w3.org/1999/xlink" xlink:href="ZooKeys-147-277-g001.jpg" position="float" orientation="portrait" xlink:type="simple"/></fig><table-wrap position="float" orientation="portrait" id="T1"><label>Table 1.</label><caption><p>Key to abbreviations used in illustrations of male genitalia and female reproductive tracts.</p></caption><table><tbody><tr><th rowspan="1" colspan="1">Male genitalic structures</th><th rowspan="1" colspan="1">Abbreviation</th><th rowspan="1" colspan="1">Female reproductive tract</th><th rowspan="1" colspan="1">Abbreviation</th></tr><tr><td rowspan="1" colspan="1">brush sclerite</td><td rowspan="1" colspan="1">b</td><td rowspan="1" colspan="1">common oviduct</td><td rowspan="1" colspan="1">co</td></tr><tr><td rowspan="1" colspan="1">dorsal plate</td><td rowspan="1" colspan="1">dp</td><td rowspan="1" colspan="1">dorsal ensiform seta</td><td rowspan="1" colspan="1">des</td></tr><tr><td rowspan="1" colspan="1">flagellum</td><td rowspan="1" colspan="1">fl</td><td rowspan="1" colspan="1">basal gonocoxite1</td><td rowspan="1" colspan="1">gc1</td></tr><tr><td rowspan="1" colspan="1">flagellar plate</td><td rowspan="1" colspan="1">fp</td><td rowspan="1" colspan="1">apical gonocoxite 2</td><td rowspan="1" colspan="1">gc2</td></tr><tr><td rowspan="1" colspan="1">flagellar sheath</td><td rowspan="1" colspan="1">fs</td><td rowspan="1" colspan="1">helminthoid sclerite</td><td rowspan="1" colspan="1">hs</td></tr><tr><td rowspan="1" colspan="1">gonopore</td><td rowspan="1" colspan="1">gp</td><td rowspan="1" colspan="1">lateroapical seta or setal series</td><td rowspan="1" colspan="1">las</td></tr><tr><td rowspan="1" colspan="1">left paramere</td><td rowspan="1" colspan="1">lp</td><td rowspan="1" colspan="1">lateral ensiform setae</td><td rowspan="1" colspan="1">les</td></tr><tr><td rowspan="1" colspan="1">right paramere</td><td rowspan="1" colspan="1">rp</td><td rowspan="1" colspan="1">ramus</td><td rowspan="1" colspan="1">r</td></tr><tr><td rowspan="1" colspan="1">sagittal crest</td><td rowspan="1" colspan="1">sc</td><td rowspan="1" colspan="1">spermathecal duct</td><td rowspan="1" colspan="1">sd</td></tr><tr><td rowspan="1" colspan="1">Female reproductive tract</td><td rowspan="1" colspan="1">Abbreviation</td><td rowspan="1" colspan="1">spermathecal duct callus</td><td rowspan="1" colspan="1">sdc</td></tr><tr><td rowspan="1" colspan="1">apical nematiform setae</td><td rowspan="1" colspan="1">ans</td><td rowspan="1" colspan="1">spermathecal gland</td><td rowspan="1" colspan="1">sg</td></tr><tr><td rowspan="1" colspan="1">bursa copulatrix</td><td rowspan="1" colspan="1">bc</td><td rowspan="1" colspan="1">spermatheca</td><td rowspan="1" colspan="1">sp</td></tr></tbody></table></table-wrap><fig id="F17" position="float" orientation="portrait"><label>Figure 17.</label><caption><p> Female reproductive tract structures, <italic><tp:taxon-name>Meonochilus</tp:taxon-name></italic> spp., ventral view <bold>A</bold> female reproductive tract, <italic><tp:taxon-name>Meonochilus eplicatus</tp:taxon-name></italic> <bold>B</bold> left gonocoxite, <italic><tp:taxon-name>Meonochilus eplicatus</tp:taxon-name></italic> <bold>C</bold> female reproductive tract, <italic><tp:taxon-name>Meonochilus placens</tp:taxon-name></italic> <bold>D</bold> left gonocoxite, <italic><tp:taxon-name>Meonochilus placens</tp:taxon-name></italic> (see <xref ref-type="table" rid="T1">Table 1</xref> for abbreviations).</p></caption><graphic xmlns:xlink="http://www.w3.org/1999/xlink" xlink:href="ZooKeys-147-277-g017.jpg" position="float" orientation="portrait" xlink:type="simple"/></fig><fig id="F15" position="float" orientation="portrait"><label>Figure 15.</label><caption><p> Distribution map for <italic><tp:taxon-name>Meonochilus</tp:taxon-name></italic> spp.</p></caption><graphic xmlns:xlink="http://www.w3.org/1999/xlink" xlink:href="ZooKeys-147-277-g015.jpg" position="float" orientation="portrait" xlink:type="simple"/></fig></tp:treatment-sec><ref-list><ref id="B8"><mixed-citation xmlns:xlink="http://www.w3.org/1999/xlink" xlink:type="simple"><person-group><name name-style="western"><surname>Broun</surname><given-names>T</given-names></name></person-group> (<year>1880</year>)<source> Manual of the New Zealand Coleoptera.</source><publisher-name>James Hughes</publisher-name>, <publisher-loc>Wellington</publisher-loc>, <lpage>651</lpage> pp.</mixed-citation></ref><ref id="B52"><mixed-citation xmlns:xlink="http://www.w3.org/1999/xlink" xlink:type="simple"><person-group><name name-style="western"><surname>Sharp</surname><given-names>D</given-names></name></person-group> (<year>1886</year>)<source> On New Zealand Coleoptera, with descriptions of new genera and species. Transactions of the Royal Dublin Society (NS) 3: 351–456 + 2 pls.
</source></mixed-citation></ref><ref id="B7"><mixed-citation xmlns:xlink="http://www.w3.org/1999/xlink" xlink:type="simple"><person-group><name name-style="western"><surname>Britton</surname><given-names>EB</given-names></name></person-group> (<year>1940</year>)<source> The Carabidae (Coleoptera) of New Zealand. Part 1. Pterostichini. Transactions and Proceedings of the Royal Society of New Zealand 69: 473–508, pls. 69–75.
</source></mixed-citation></ref><ref id="B53"><mixed-citation xmlns:xlink="http://www.w3.org/1999/xlink" xlink:type="simple"><person-group><name name-style="western"><surname>Sherley</surname><given-names>G</given-names></name><name name-style="western"><surname>Wakelin</surname><given-names>M</given-names></name><name name-style="western"><surname>McCartney</surname><given-names>J</given-names></name></person-group> (<year>1999</year>)<article-title> Forest invertebrates found on baits used in pest mammal control and the impact of sodium monofluoro-acetate (“1080”) on their numbers at Okahune, North Island, New Zealand.</article-title><source>New Zealand Journal of Zoology </source><volume>26</volume>: <fpage>279</fpage>-<lpage>302</lpage>. <ext-link ext-link-type="uri" xlink:href="http://dx.doi.org/10.1080/03014223.1999.9518197" xlink:type="simple">doi: 10.1080/03014223.1999.9518197</ext-link></mixed-citation></ref><ref id="B31"><mixed-citation xmlns:xlink="http://www.w3.org/1999/xlink" xlink:type="simple"><person-group><name name-style="western"><surname>Liebherr</surname><given-names>JK</given-names></name></person-group> (<year>2009a</year>)<source> Taxonomic revision of the <italic>Mecyclothorax</italic> beetles (Coleoptera: Carabidae) of Oahu: epithets as epitaphs for an endangered fauna? Systematic Entomology 34: 649–687. </source><ext-link ext-link-type="uri" xlink:href="http://dx.doi.org/10.1111/j.1365-3113.2009.00477.x" xlink:type="simple">doi: 10.1111/j.1365-3113.2009.00477.x</ext-link></mixed-citation></ref><ref id="B33"><mixed-citation xmlns:xlink="http://www.w3.org/1999/xlink" xlink:type="simple"><person-group><name name-style="western"><surname>Liebherr</surname><given-names>JK</given-names></name></person-group> (<year>2011</year>)<article-title> The <italic>Mecyclothorax</italic> beetles (Coleoptera: Carabidae: Moriomorphini) of West Maui, Hawaii: taxonomy, biogeography, and conservation.</article-title><source>Deutsche Entomologische Zeitschrift </source><volume>58</volume>: <fpage>15</fpage>-<lpage>76</lpage>. <ext-link ext-link-type="uri" xlink:href="http://dx.doi.org/10.1002/mmnd.201100005" xlink:type="simple">doi: 10.1002/mmnd.201100005</ext-link></mixed-citation></ref></ref-list></tp:taxon-treatment>
